# Supplementary material for: Risk assessment of two new pesticides based on the intestinal fungal community construction and growth status of predatory insects (Arma custos)
Source: Front Microbiol. 2025 Nov 27;16:1686765. doi: 10.3389/fmicb.2025.1686765 (PMC12695754; doi:10.3389/fmicb.2025.1686765)
Supplement: Supplementary Table 1 — Sequencing statistics of fungal ITS amplicons. This Supplementary Table presents the sequencing metrics of fungal ITS amplicons across different samples. The columns include: Sample (sample identifier), Seq_num (number of sequences), Base_num (total base pairs), Mean_length (mean sequence length in base pairs), Min_length (minimum sequence length in base pairs), and Max_length (maximum sequence length in base pairs). Samples are grouped as CK, LJD, LJG, SZD, and SZG, each with three biological replicates (1–3). The table also provides summary statistics for all samples, including total sequences, total base pairs, and overall mean, minimum, and maximum sequence lengths. These data reflect the sequencing depth, sequence length distribution, and quality of the fungal ITS amplicon libraries for subsequent bioinformatic analysis. [file Table_1.xls]

## Sheet: Supplementary Table 1
Sample_info	Seq_num	Base_num(bp)	Mean_length(bp)	Min_length(bp)	Max_length(bp)
CK1	41743	12170620	291.561	195	444
CK2	45952	11339282	246.764	140	444
CK3	44495	8778783	197.298	77	444
LJD1	73534	15543641	211.38	188	292
LJD2	68752	14677415	213.483	148	273
LJD3	66537	14048126	211.133	144	443
LJG1	58920	12513101	212.374	109	324
LJG2	63059	13305702	211.004	187	288
LJG3	58579	12380565	211.348	187	292
SZD1	51575	11847657	229.717	143	443
SZD2	40862	11924420	291.822	187	294
SZD3	20064	5243017	261.315	141	359
SZG1	17030	3892639	228.575	138	468
SZG2	22465	5174929	230.355	142	305
SZG3	66228	9824928	148.35	140	272
	739795	162664825	3396.48	2266	5385
	49319.7	1.08443e+07	226.432	151.067	359
