# Supplementary material for: Risk assessment of two new pesticides based on the intestinal fungal community construction and growth status of predatory insects (Arma custos)
Source: Front Microbiol. 2025 Nov 27;16:1686765. doi: 10.3389/fmicb.2025.1686765 (PMC12695754; doi:10.3389/fmicb.2025.1686765)
Supplement: Supplementary Table 2 — Data information of fungal ITS sequence processing metrics. This Supplementary Table outlines key metrics from the processing of fungal ITS sequences across all samples. Columns include sample IDs (e.g., CK-1, LJD-1), the number of raw reads, filtered reads, and final effective reads retained after quality control, as well as the corresponding retention rates (%). These data verify the efficiency of sequence filtering and ensure the reliability of high-quality reads for subsequent fungal community composition and diversity analyses. [file Table_2.xls]

domain	kingdom	phylum	class	order	family	genus	species	asv	CK1	CK2	CK3	SZD1	SZD2	SZD3	SZG1	SZG2	SZG3	LJD1	LJD2	LJD3	LJG1	LJG2	LJG3	Total	Percent	Prevalence
d__Fungi	k__Fungi	p__Ascomycota	c__Sordariomycetes	o__Hypocreales	f__Clavicipitaceae	g__Metarhizium	s__unclassified_g__Metarhizium	ASV15	0	0	185	94	0	267	304	0	30	16814	15874	16897	16663	16867	16862	100857	0.39554091417099996	0.7333333333333333
d__Fungi	k__Fungi	p__Ascomycota	c__Saccharomycetes	o__Saccharomycetales	f__Saccharomycopsidaceae	g__Saccharomycopsis	s__Saccharomycopsis_fibuligera	ASV28	16841	2324	20	1409	16948	6190	445	586	0	2	0	0	244	0	36	45045	0.176657450438	0.7333333333333333
d__Fungi	k__Fungi	p__Ascomycota	c__Saccharomycetes	o__Saccharomycetales	f__Saccharomycetales_fam_Incertae_sedis	g__Candida	s__Candida_duobushaemulonis	ASV1	0	0	6471	152	0	0	666	1267	16022	0	0	3	0	0	0	24581	0.09640174912249999	0.4
d__Fungi	k__Fungi	p__Ascomycota	c__Dothideomycetes	o__Mycosphaerellales	f__Mycosphaerellaceae	g__unclassified_f__Mycosphaerellaceae	s__unclassified_f__Mycosphaerellaceae	ASV66	0	0	0	9635	0	1787	0	0	569	0	0	0	0	0	0	11991	0.0470262956645	0.2
d__Fungi	k__Fungi	p__Ascomycota	c__Dothideomycetes	o__Pleosporales	f__Pleosporaceae	g__Alternaria	s__unclassified_g__Alternaria	ASV48	0	9366	0	0	0	185	0	513	0	6	0	4	0	0	0	10074	0.039508206365099996	0.3333333333333333
d__Fungi	k__Fungi	p__Ascomycota	c__Eurotiomycetes	o__Eurotiales	f__Aspergillaceae	g__Aspergillus	s__unclassified_g__Aspergillus	ASV4	19	1604	878	1246	8	820	2063	6476	108	10	174	0	1	5	1	13413	0.0526030942997	0.9333333333333333
d__Fungi	k__Fungi	p__Ascomycota	c__Dothideomycetes	o__Capnodiales	f__Cladosporiaceae	g__Cladosporium	s__unclassified_g__Cladosporium	ASV2	11	1338	1911	409	10	1673	953	2232	57	10	38	14	4	1	0	8661	0.0339667039238	0.9333333333333333
d__Fungi	k__Fungi	p__Ascomycota	c__Eurotiomycetes	o__Eurotiales	f__Aspergillaceae	g__Aspergillus	s__unclassified_g__Aspergillus	ASV3	0	0	1764	166	0	518	0	0	0	0	0	0	0	0	0	2448	0.0096005647391	0.2
d__Fungi	k__Fungi	p__Ascomycota	c__Eurotiomycetes	o__Eurotiales	f__Aspergillaceae	g__Aspergillus	s__Aspergillus_penicillioides	ASV9	4	231	525	93	5	1320	362	709	6	9	26	0	2	0	0	3292	0.0129105633665	0.8
d__Fungi	k__Fungi	p__Ascomycota	c__Eurotiomycetes	o__Eurotiales	f__Aspergillaceae	g__Aspergillus	s__Aspergillus_penicillioides	ASV11	8	220	385	534	11	356	479	422	4	10	7	6	4	0	2	2448	0.0096005647391	0.9333333333333333
d__Fungi	k__Fungi	p__Ascomycota	c__Eurotiomycetes	o__Eurotiales	f__Aspergillaceae	g__Aspergillus	s__unclassified_g__Aspergillus	ASV37	0	0	0	373	0	0	0	0	0	106	576	29	38	11	76	1209	0.0047414553797299995	0.4666666666666667
d__Fungi	k__Fungi	p__Basidiomycota	c__Wallemiomycetes	o__Wallemiales	f__Wallemiaceae	g__Wallemia	s__Wallemia_tropicalis	ASV6	0	0	602	748	0	105	0	0	0	0	0	0	5	0	0	1460	0.00572582700943	0.26666666666666666
d__Fungi	k__Fungi	p__Basidiomycota	c__Agaricostilbomycetes	o__Agaricostilbales	f__Agaricostilbaceae	g__Sterigmatomyces	s__unclassified_g__Sterigmatomyces	ASV23	0	0	79	0	0	0	1771	1267	0	0	0	0	0	0	0	3117	0.0122242484852	0.2
d__Fungi	k__Fungi	p__Ascomycota	c__Saccharomycetes	o__Saccharomycetales	f__Saccharomycetales_fam_Incertae_sedis	g__Diutina	s__Diutina_rugosa	ASV5	0	203	830	0	0	43	638	0	0	0	0	0	0	0	0	1714	0.0067219640371	0.26666666666666666
d__Fungi	k__Fungi	p__Ascomycota	c__Saccharomycetes	o__Saccharomycetales	f__Saccharomycetales_fam_Incertae_sedis	g__Candida	s__Candida_parapsilosis	ASV40	10	0	0	280	11	180	837	905	16	5	11	5	4	0	0	2264	0.00887895366394	0.7333333333333333
d__Fungi	k__Fungi	p__Ascomycota	c__Eurotiomycetes	o__Eurotiales	f__Aspergillaceae	g__Penicillium	s__Penicillium_citrinum	ASV76	0	0	0	132	0	198	1224	0	0	0	18	0	0	0	0	1572	0.00616506853344	0.26666666666666666
d__Fungi	k__Fungi	p__Ascomycota	c__Eurotiomycetes	o__Eurotiales	f__Aspergillaceae	g__Aspergillus	s__unclassified_g__Aspergillus	ASV7	0	0	606	66	0	0	0	0	0	0	0	0	0	0	0	672	0.00263544914407	0.13333333333333333
d__Fungi	k__Fungi	p__Ascomycota	c__Saccharomycetes	o__Saccharomycetales	f__Debaryomycetaceae	g__Meyerozyma	s__Meyerozyma_guilliermondii	ASV21	4	184	82	55	0	0	288	271	13	2	22	11	1	0	3	936	0.0036708041649499996	0.8
d__Fungi	k__Fungi	p__Fungi_phy_Incertae_sedis	c__Fungi_cls_Incertae_sedis	o__Fungi_ord_Incertae_sedis	f__Fungi_fam_Incertae_sedis	g__Fungi_gen_Incertae_sedis	s__Fungi_sp	ASV18	0	25	146	90	5	589	0	117	0	0	22	0	14	0	0	1008	0.0039531737160999995	0.5333333333333333
d__Fungi	k__Fungi	p__Ascomycota	c__Eurotiomycetes	o__Eurotiales	f__Aspergillaceae	g__Aspergillus	s__unclassified_g__Aspergillus	ASV53	0	12	0	93	0	0	1094	0	0	0	47	11	0	0	0	1257	0.0049297017471599995	0.3333333333333333
d__Fungi	k__Fungi	p__Basidiomycota	c__Wallemiomycetes	o__Wallemiales	f__Wallemiaceae	g__Wallemia	s__Wallemia_tropicalis	ASV8	0	0	535	72	0	0	0	0	0	0	0	0	0	0	0	607	0.0023805321881700003	0.13333333333333333
d__Fungi	k__Fungi	p__Ascomycota	c__Eurotiomycetes	o__Eurotiales	f__Aspergillaceae	g__Aspergillus	s__Aspergillus_penicillioides	ASV75	0	2	0	0	0	513	405	0	0	0	25	0	0	0	0	945	0.00370610035884	0.26666666666666666
d__Fungi	k__Fungi	p__Basidiomycota	c__Tremellomycetes	o__Trichosporonales	f__Trichosporonaceae	g__Cutaneotrichosporon	s__Cutaneotrichosporon_curvatum	ASV46	0	0	0	0	0	0	841	0	21	4	19	0	0	0	0	885	0.00347079239955	0.26666666666666666
d__Fungi	k__Fungi	p__Fungi_phy_Incertae_sedis	c__Fungi_cls_Incertae_sedis	o__Fungi_ord_Incertae_sedis	f__Fungi_fam_Incertae_sedis	g__Fungi_gen_Incertae_sedis	s__Fungi_sp	ASV10	0	0	392	0	0	0	0	0	0	0	0	0	0	0	0	392	0.00153734533404	0.06666666666666667
d__Fungi	k__Fungi	p__Ascomycota	c__Eurotiomycetes	o__Eurotiales	f__Aspergillaceae	g__Aspergillus	s__Aspergillus_penicillioides	ASV86	0	338	0	0	0	0	0	0	0	0	0	0	0	0	0	338	0.0013255681706800001	0.06666666666666667
d__Fungi	k__Fungi	p__Basidiomycota	c__Agaricomycetes	o__Polyporales	f__Polyporaceae	g__Trametes	s__Trametes_hirsuta	ASV12	0	0	355	0	0	0	0	0	0	0	0	0	0	0	0	355	0.00139223875914	0.06666666666666667
d__Fungi	k__Fungi	p__Ascomycota	c__Eurotiomycetes	o__Eurotiales	f__Aspergillaceae	g__Aspergillus	s__Aspergillus_gracilis	ASV34	0	106	5	0	0	402	8	0	0	0	10	0	0	0	11	542	0.00212561523227	0.4
d__Fungi	k__Fungi	p__Ascomycota	c__Saccharomycetes	o__Saccharomycetales	f__Debaryomycetaceae	g__Meyerozyma	s__Meyerozyma_guilliermondii	ASV13	0	0	227	0	0	0	107	88	0	0	0	0	0	0	0	422	0.00165499931369	0.2
d__Fungi	k__Fungi	p__Fungi_phy_Incertae_sedis	c__Fungi_cls_Incertae_sedis	o__Fungi_ord_Incertae_sedis	f__Fungi_fam_Incertae_sedis	g__Fungi_gen_Incertae_sedis	s__Fungi_sp	ASV101	0	0	0	0	0	0	715	0	0	0	0	0	0	0	0	715	0.00280408651489	0.06666666666666667
d__Fungi	k__Fungi	p__unclassified_k__Fungi	c__unclassified_k__Fungi	o__unclassified_k__Fungi	f__unclassified_k__Fungi	g__unclassified_k__Fungi	s__unclassified_k__Fungi	ASV140	0	0	0	234	0	0	0	0	0	0	0	0	0	0	0	234	0.000917701041238	0.06666666666666667
d__Fungi	k__Fungi	p__Ascomycota	c__Eurotiomycetes	o__Eurotiales	f__Aspergillaceae	g__Aspergillus	s__Aspergillus_penicillioides	ASV14	0	0	190	54	0	0	0	0	0	0	0	0	0	0	0	244	0.0009569190344530001	0.13333333333333333
d__Fungi	k__Fungi	p__Ascomycota	c__Sordariomycetes	o__Hypocreales	f__Stachybotryaceae	g__Stachybotrys	s__Stachybotrys_limonisporus	ASV120	0	0	0	0	0	0	0	421	0	0	0	0	0	0	0	421	0.0016510775143599998	0.06666666666666667
d__Fungi	k__Fungi	p__Ascomycota	c__Eurotiomycetes	o__Eurotiales	f__Aspergillaceae	g__Aspergillus	s__Aspergillus_restrictus	ASV127	0	0	0	148	0	0	0	75	0	0	0	0	0	0	0	223	0.0008745612487010002	0.13333333333333333
d__Fungi	k__Fungi	p__Basidiomycota	c__Microbotryomycetes	o__Sporidiobolales	f__Sporidiobolaceae	g__Rhodotorula	s__Rhodotorula_mucilaginosa	ASV43	0	186	0	0	0	0	0	0	0	0	14	0	1	0	0	201	0.000788281663627	0.2
d__Fungi	k__Fungi	p__Ascomycota	c__Leotiomycetes	o__Thelebolales	f__Thelebolales_fam_Incertae_sedis	g__Thelebolales_gen_Incertae_sedis	s__Thelebolales_sp	ASV102	0	0	0	0	0	0	539	0	0	0	0	0	0	0	0	539	0.0021138498343	0.06666666666666667
d__Fungi	k__Fungi	p__Ascomycota	c__Dothideomycetes	o__Pleosporales	f__Neopyrenochaetaceae	g__Neopyrenochaeta	s__Neopyrenochaeta_telephoni	ASV121	0	0	0	0	0	0	0	403	0	0	0	0	0	0	0	403	0.00158048512658	0.06666666666666667
d__Fungi	k__Fungi	p__Fungi_phy_Incertae_sedis	c__Fungi_cls_Incertae_sedis	o__Fungi_ord_Incertae_sedis	f__Fungi_fam_Incertae_sedis	g__Fungi_gen_Incertae_sedis	s__Fungi_sp	ASV103	0	0	0	0	0	0	506	0	0	0	0	0	0	0	0	506	0.00198443045669	0.06666666666666667
d__Fungi	k__Fungi	p__Ascomycota	c__Eurotiomycetes	o__Eurotiales	f__Aspergillaceae	g__Aspergillus	s__Aspergillus_penicillioides	ASV85	0	90	0	0	0	0	202	0	0	0	2	0	0	0	0	294	0.0011530090005299999	0.2
d__Fungi	k__Fungi	p__unclassified_k__Fungi	c__unclassified_k__Fungi	o__unclassified_k__Fungi	f__unclassified_k__Fungi	g__unclassified_k__Fungi	s__unclassified_k__Fungi	ASV122	0	0	0	0	0	0	0	356	0	0	0	0	0	0	0	356	0.00139616055846	0.06666666666666667
d__Fungi	k__Fungi	p__Ascomycota	c__Sordariomycetes	o__Hypocreales	f__Hypocreaceae	g__Trichoderma	s__unclassified_g__Trichoderma	ASV153	0	0	0	0	0	374	0	0	0	0	0	0	0	0	0	374	0.00146675294625	0.06666666666666667
d__Fungi	k__Fungi	p__Fungi_phy_Incertae_sedis	c__Fungi_cls_Incertae_sedis	o__Fungi_ord_Incertae_sedis	f__Fungi_fam_Incertae_sedis	g__Fungi_gen_Incertae_sedis	s__Fungi_sp	ASV104	0	0	0	0	0	0	447	0	0	0	0	0	0	0	0	447	0.00175304429672	0.06666666666666667
d__Fungi	k__Fungi	p__Ascomycota	c__Sordariomycetes	o__Hypocreales	f__Nectriaceae	g__Mariannaea	s__Mariannaea_punicea	ASV105	0	0	0	0	0	0	429	0	0	0	0	0	0	0	0	429	0.00168245190894	0.06666666666666667
d__Fungi	k__Fungi	p__Ascomycota	c__Dothideomycetes	o__Capnodiales	f__Cladosporiaceae	g__Cladosporium	s__unclassified_g__Cladosporium	ASV141	0	0	0	142	0	0	0	0	0	0	0	0	0	0	0	142	0.000556895503657	0.06666666666666667
d__Fungi	k__Fungi	p__Ascomycota	c__Sordariomycetes	o__Hypocreales	f__Cordycipitaceae	g__Leptobacillium	s__Leptobacillium_leptobactrum	ASV39	0	145	0	0	0	0	0	0	0	0	0	0	5	0	0	150	0.000588269898229	0.13333333333333333
d__Fungi	k__Fungi	p__Ascomycota	c__Sordariomycetes	o__Xylariales	f__Xylariaceae	g__Xylaria	s__Xylaria_escharoidea	ASV16	0	0	151	0	0	0	0	0	0	0	0	0	0	0	0	151	0.0005921916975510001	0.06666666666666667
d__Fungi	k__Fungi	p__Basidiomycota	c__Agaricomycetes	o__Russulales	f__Peniophoraceae	g__Peniophora	s__Peniophora_borbonica	ASV87	0	137	0	0	0	0	0	0	0	0	0	0	0	0	0	137	0.000537286507049	0.06666666666666667
d__Fungi	k__Fungi	p__Basidiomycota	c__Agaricomycetes	o__Polyporales	f__Irpicaceae	g__Gloeoporus	s__Gloeoporus_sp	ASV17	0	0	132	0	0	0	0	0	0	0	0	0	0	0	0	132	0.000517677510442	0.06666666666666667
d__Fungi	k__Fungi	p__Ascomycota	c__Dothideomycetes	o__Mycosphaerellales	f__Mycosphaerellaceae	g__Cercospora	s__unclassified_g__Cercospora	ASV142	0	0	0	117	0	0	0	0	0	0	0	0	0	0	0	117	0.000458850520619	0.06666666666666667
d__Fungi	k__Fungi	p__Ascomycota	c__Dothideomycetes	o__Capnodiales	f__Cladosporiaceae	g__Cladosporium	s__Cladosporium_sphaerospermum	ASV154	0	0	0	0	0	295	0	0	0	0	0	0	0	0	0	295	0.0011569307998499998	0.06666666666666667
d__Fungi	k__Fungi	p__Ascomycota	c__Eurotiomycetes	o__Eurotiales	f__Aspergillaceae	g__Aspergillus	s__unclassified_g__Aspergillus	ASV65	0	0	0	121	0	0	0	0	0	0	0	0	0	2	0	123	0.00048238131654800004	0.13333333333333333
d__Fungi	k__Fungi	p__Ascomycota	c__Sordariomycetes	o__Hypocreales	f__Clavicipitaceae	g__Metarhizium	s__unclassified_g__Metarhizium	ASV62	0	0	0	0	0	0	0	0	0	0	0	0	0	106	0	106	0.000415710728082	0.06666666666666667
d__Fungi	k__Fungi	p__Ascomycota	c__Leotiomycetes	o__Helotiales	f__Mollisiaceae	g__Mollisia	s__Mollisia_sp	ASV88	0	118	0	0	0	0	0	0	0	0	0	0	0	0	0	118	0.00046277231994	0.06666666666666667
d__Fungi	k__Fungi	p__Ascomycota	c__Sordariomycetes	o__Hypocreales	f__Cordycipitaceae	g__unclassified_f__Cordycipitaceae	s__unclassified_f__Cordycipitaceae	ASV106	0	0	0	0	0	0	326	0	0	0	0	0	0	0	0	326	0.00127850657882	0.06666666666666667
d__Fungi	k__Fungi	p__Basidiomycota	c__Wallemiomycetes	o__Wallemiales	f__Wallemiaceae	g__Wallemia	s__Wallemia_tropicalis	ASV63	0	0	0	0	0	0	0	0	82	0	0	0	0	5	0	87	0.000341196540973	0.13333333333333333
d__Fungi	k__Fungi	p__Basidiomycota	c__Wallemiomycetes	o__Wallemiales	f__Wallemiaceae	g__Wallemia	s__Wallemia_canadensis	ASV107	0	0	0	0	0	0	322	0	0	0	0	0	0	0	0	322	0.00126281938153	0.06666666666666667
d__Fungi	k__Fungi	p__Basidiomycota	c__Agaricomycetes	o__Agaricales	f__Hymenogastraceae	g__Gymnopilus	s__unclassified_g__Gymnopilus	ASV155	0	0	0	0	0	270	0	0	0	0	0	0	0	0	0	270	0.00105888581681	0.06666666666666667
d__Fungi	k__Fungi	p__Ascomycota	c__Sordariomycetes	o__Xylariales	f__Xylariales_fam_Incertae_sedis	g__Hansfordia	s__Hansfordia_pruni	ASV143	0	0	0	99	0	0	0	0	0	0	0	0	0	0	0	99	0.000388258132831	0.06666666666666667
d__Fungi	k__Fungi	p__Ascomycota	c__Dothideomycetes	o__Capnodiales	f__Cladosporiaceae	g__Cladosporium	s__unclassified_g__Cladosporium	ASV123	0	0	0	0	0	0	0	246	0	0	0	0	0	0	0	246	0.0009647626330960001	0.06666666666666667
d__Fungi	k__Fungi	p__Ascomycota	c__Sordariomycetes	o__Xylariales	f__Diatrypaceae	g__Peroneutypa	s__Peroneutypa_rubiformis	ASV19	0	0	111	0	0	0	0	0	0	0	0	0	5	0	0	116	0.000454928721297	0.13333333333333333
d__Fungi	k__Fungi	p__Ascomycota	c__Saccharomycetes	o__Saccharomycetales	f__Saccharomycetales_fam_Incertae_sedis	g__Diutina	s__Diutina_catenulata	ASV20	0	0	110	0	0	0	0	0	0	0	1	0	0	0	0	111	0.00043531972469	0.13333333333333333
d__Fungi	k__Fungi	p__Basidiomycota	c__Microbotryomycetes	o__Kriegeriales	f__Kriegeriaceae	g__unclassified_f__Kriegeriaceae	s__unclassified_f__Kriegeriaceae	ASV156	0	0	0	0	0	209	0	0	0	0	0	0	0	0	0	209	0.0008196560582000001	0.06666666666666667
d__Fungi	k__Fungi	p__Ascomycota	c__Dothideomycetes	o__Pleosporales	f__Didymellaceae	g__Neoascochyta	s__unclassified_g__Neoascochyta	ASV144	0	0	0	90	0	0	0	0	0	0	0	0	0	0	0	90	0.00035296193893800005	0.06666666666666667
d__Fungi	k__Fungi	p__Basidiomycota	c__Agaricomycetes	o__Polyporales	f__unclassified_o__Polyporales	g__unclassified_o__Polyporales	s__unclassified_o__Polyporales	ASV74	0	0	0	0	0	0	0	0	0	0	43	0	0	0	0	43	0.000168637370826	0.06666666666666667
d__Fungi	k__Fungi	p__Fungi_phy_Incertae_sedis	c__Fungi_cls_Incertae_sedis	o__Fungi_ord_Incertae_sedis	f__Fungi_fam_Incertae_sedis	g__Fungi_gen_Incertae_sedis	s__Fungi_sp	ASV89	0	76	0	0	0	0	0	0	0	0	0	0	0	0	0	76	0.00029805674843599996	0.06666666666666667
d__Fungi	k__Fungi	p__Ascomycota	c__Eurotiomycetes	o__Eurotiales	f__Aspergillaceae	g__Aspergillus	s__unclassified_g__Aspergillus	ASV55	0	0	0	50	0	0	0	0	0	0	4	5	0	0	0	59	0.00023138615997	0.2
d__Fungi	k__Fungi	p__Ascomycota	c__Eurotiomycetes	o__Eurotiales	f__Aspergillaceae	g__Aspergillus	s__Aspergillus_zhaoqingensis	ASV22	0	0	68	0	0	0	0	0	0	0	0	0	0	0	0	68	0.000266682353864	0.06666666666666667
d__Fungi	k__Fungi	p__Ascomycota	c__Eurotiomycetes	o__Eurotiales	f__Aspergillaceae	g__Aspergillus	s__unclassified_g__Aspergillus	ASV157	0	0	0	0	0	159	0	0	0	0	0	0	0	0	0	159	0.0006235660921230001	0.06666666666666667
d__Fungi	k__Fungi	p__Ascomycota	c__Dothideomycetes	o__Mycosphaerellales	f__Mycosphaerellaceae	g__Cercospora	s__unclassified_g__Cercospora	ASV145	0	0	0	58	0	0	0	0	0	0	0	0	0	0	0	58	0.000227464360649	0.06666666666666667
d__Fungi	k__Fungi	p__Ascomycota	c__Eurotiomycetes	o__Eurotiales	f__Aspergillaceae	g__Aspergillus	s__Aspergillus_penicillioides	ASV108	0	0	0	0	0	0	186	0	0	0	0	0	0	0	0	186	0.0007294546738039999	0.06666666666666667
d__Fungi	k__Fungi	p__Ascomycota	c__Dothideomycetes	o__Capnodiales	f__Cladosporiaceae	g__Cladosporium	s__unclassified_g__Cladosporium	ASV25	7	0	46	0	0	0	0	0	0	6	4	0	0	0	0	63	0.00024707335725599995	0.26666666666666666
d__Fungi	k__Fungi	p__Basidiomycota	c__Agaricomycetes	o__Polyporales	f__Meruliaceae	g__Phlebia	s__Phlebia_rufa	ASV24	0	0	62	0	0	0	0	0	0	0	0	0	0	0	0	62	0.00024315155793500003	0.06666666666666667
d__Fungi	k__Fungi	p__Ascomycota	c__Dothideomycetes	o__Pleosporales	f__Pleosporaceae	g__Alternaria	s__unclassified_g__Alternaria	ASV90	0	56	0	0	0	0	0	0	0	0	0	0	0	0	0	56	0.00021962076200599998	0.06666666666666667
d__Fungi	k__Fungi	p__Basidiomycota	c__Agaricomycetes	o__Polyporales	f__Meripilaceae	g__Physisporinus	s__Physisporinus_lineatus	ASV124	0	0	0	0	0	0	0	99	0	0	0	0	0	0	0	99	0.000388258132831	0.06666666666666667
d__Fungi	k__Fungi	p__Basidiomycota	c__Agaricomycetes	o__Polyporales	f__Meruliaceae	g__Hydnophlebia	s__Hydnophlebia_alachuana	ASV125	0	0	0	0	0	0	0	109	0	0	0	0	0	0	0	109	0.000427476126047	0.06666666666666667
d__Fungi	k__Fungi	p__Ascomycota	c__Eurotiomycetes	o__Eurotiales	f__Aspergillaceae	g__Aspergillus	s__Aspergillus_penicillioides	ASV110	0	0	0	0	0	0	141	0	0	0	0	0	0	0	0	141	0.0005529737043359999	0.06666666666666667
d__Fungi	k__Fungi	p__unclassified_k__Fungi	c__unclassified_k__Fungi	o__unclassified_k__Fungi	f__unclassified_k__Fungi	g__unclassified_k__Fungi	s__unclassified_k__Fungi	ASV109	0	0	0	0	0	0	141	0	0	0	0	0	0	0	0	141	0.0005529737043359999	0.06666666666666667
d__Fungi	k__Fungi	p__Ascomycota	c__Eurotiomycetes	o__Eurotiales	f__Aspergillaceae	g__Aspergillus	s__unclassified_g__Aspergillus	ASV146	0	0	0	49	0	0	0	0	0	0	0	0	0	0	0	49	0.000192168166755	0.06666666666666667
d__Fungi	k__Fungi	p__Ascomycota	c__Eurotiomycetes	o__Eurotiales	f__Aspergillaceae	g__Penicillium	s__Penicillium_digitatum	ASV126	0	0	0	0	0	0	0	103	0	0	0	0	0	0	0	103	0.000403945330117	0.06666666666666667
d__Fungi	k__Fungi	p__Ascomycota	c__Eurotiomycetes	o__Eurotiales	f__Aspergillaceae	g__Penicillium	s__unclassified_g__Penicillium	ASV91	1	53	0	0	0	0	0	0	0	0	0	0	0	0	0	54	0.000211777163363	0.13333333333333333
d__Fungi	k__Fungi	p__unclassified_k__Fungi	c__unclassified_k__Fungi	o__unclassified_k__Fungi	f__unclassified_k__Fungi	g__unclassified_k__Fungi	s__unclassified_k__Fungi	ASV147	0	0	0	34	0	0	0	0	0	0	0	0	0	0	0	34	0.000133341176932	0.06666666666666667
d__Fungi	k__Fungi	p__Ascomycota	c__Dothideomycetes	o__Capnodiales	f__Cladosporiaceae	g__Cladosporium	s__unclassified_g__Cladosporium	ASV148	0	0	0	39	0	0	0	0	0	0	0	0	0	0	0	39	0.00015295017354	0.06666666666666667
d__Fungi	k__Fungi	p__Fungi_phy_Incertae_sedis	c__Fungi_cls_Incertae_sedis	o__Fungi_ord_Incertae_sedis	f__Fungi_fam_Incertae_sedis	g__Fungi_gen_Incertae_sedis	s__Fungi_sp	ASV111	0	0	0	0	0	0	114	0	0	0	0	0	0	0	0	114	0.0004470851226540001	0.06666666666666667
d__Fungi	k__Fungi	p__Ascomycota	c__Dothideomycetes	o__Pleosporales	f__Thyridariaceae	g__Parathyridaria	s__Parathyridaria_virginianae	ASV26	0	0	34	0	0	0	0	0	0	0	0	0	0	0	0	34	0.000133341176932	0.06666666666666667
d__Fungi	k__Fungi	p__Ascomycota	c__Saccharomycetes	o__Saccharomycetales	f__Saccharomycopsidaceae	g__Saccharomycopsis	s__Saccharomycopsis_fibuligera	ASV135	48	0	0	0	0	0	0	0	0	0	0	0	0	0	0	48	0.000188246367433	0.06666666666666667
d__Fungi	k__Fungi	p__Ascomycota	c__Dothideomycetes	o__Capnodiales	f__Cladosporiaceae	g__Cladosporium	s__unclassified_g__Cladosporium	ASV112	0	0	0	0	0	0	111	0	0	0	0	0	0	0	0	111	0.00043531972469	0.06666666666666667
d__Fungi	k__Fungi	p__Ascomycota	c__Dothideomycetes	o__Capnodiales	f__Cladosporiaceae	g__Cladosporium	s__unclassified_g__Cladosporium	ASV27	0	0	38	0	0	0	0	0	0	0	0	0	0	0	0	38	0.00014902837421799998	0.06666666666666667
d__Fungi	k__Fungi	p__Ascomycota	c__Dothideomycetes	o__Capnodiales	f__Cladosporiaceae	g__Cladosporium	s__unclassified_g__Cladosporium	ASV92	0	38	0	0	0	0	0	0	0	0	0	0	0	0	0	38	0.00014902837421799998	0.06666666666666667
d__Fungi	k__Fungi	p__Ascomycota	c__Eurotiomycetes	o__Eurotiales	f__Aspergillaceae	g__Aspergillus	s__Aspergillus_penicillioides	ASV93	0	34	0	0	0	0	0	0	0	0	0	0	0	0	0	34	0.000133341176932	0.06666666666666667
d__Fungi	k__Fungi	p__Basidiomycota	c__Agaricomycetes	o__Cantharellales	f__Hydnaceae	g__Sistotrema	s__Sistotrema_oblongisporum	ASV149	0	0	0	40	0	0	0	0	0	0	0	0	0	0	0	40	0.000156871972861	0.06666666666666667
d__Fungi	k__Fungi	p__Ascomycota	c__Saccharomycetes	o__Saccharomycetales	f__Saccharomycopsidaceae	g__Saccharomycopsis	s__Saccharomycopsis_fibuligera	ASV158	0	0	0	0	0	91	0	0	0	0	0	0	0	0	0	91	0.000356883738259	0.06666666666666667
d__Fungi	k__Fungi	p__unclassified_k__Fungi	c__unclassified_k__Fungi	o__unclassified_k__Fungi	f__unclassified_k__Fungi	g__unclassified_k__Fungi	s__unclassified_k__Fungi	ASV159	0	0	0	0	0	90	0	0	0	0	0	0	0	0	0	90	0.00035296193893800005	0.06666666666666667
d__Fungi	k__Fungi	p__Fungi_phy_Incertae_sedis	c__Fungi_cls_Incertae_sedis	o__Fungi_ord_Incertae_sedis	f__Fungi_fam_Incertae_sedis	g__Fungi_gen_Incertae_sedis	s__Fungi_sp	ASV113	0	0	0	0	0	0	101	0	0	0	0	0	0	0	0	101	0.000396101731474	0.06666666666666667
d__Fungi	k__Fungi	p__Ascomycota	c__Dothideomycetes	o__Mycosphaerellales	f__Mycosphaerellaceae	g__Cercospora	s__unclassified_g__Cercospora	ASV160	0	0	0	0	0	79	0	0	0	0	0	0	0	0	0	79	0.00030982214640099995	0.06666666666666667
d__Fungi	k__Fungi	p__Ascomycota	c__Sordariomycetes	o__Ophiostomatales	f__Ophiostomataceae	g__Sporothrix	s__unclassified_g__Sporothrix	ASV94	0	29	0	0	0	0	0	0	0	0	0	0	0	0	0	29	0.000113732180324	0.06666666666666667
d__Fungi	k__Fungi	p__Ascomycota	c__Dothideomycetes	o__Pleosporales	f__Neopyrenochaetaceae	g__Neopyrenochaeta	s__Neopyrenochaeta_telephoni	ASV128	0	0	0	0	0	0	0	67	0	0	0	0	0	0	0	67	0.000262760554542	0.06666666666666667
d__Fungi	k__Fungi	p__Basidiomycota	c__Agaricomycetes	o__Hymenochaetales	f__Rickenellaceae	g__Resinicium	s__Resinicium_friabile	ASV150	0	0	0	33	0	0	0	0	0	0	0	0	0	0	0	33	0.00012941937761	0.06666666666666667
d__Fungi	k__Fungi	p__Ascomycota	c__Eurotiomycetes	o__Eurotiales	f__Aspergillaceae	g__Aspergillus	s__unclassified_g__Aspergillus	ASV83	0	0	0	0	0	67	0	0	0	0	5	0	0	0	0	72	0.00028236955114999997	0.13333333333333333
d__Fungi	k__Fungi	p__Ascomycota	c__Dothideomycetes	o__Capnodiales	f__Cladosporiaceae	g__Cladosporium	s__unclassified_g__Cladosporium	ASV67	0	0	0	0	0	0	0	0	21	0	0	0	0	0	0	21	8.23577857521e-05	0.06666666666666667
d__Fungi	k__Fungi	p__Ascomycota	c__Saccharomycetes	o__Saccharomycetales	f__Debaryomycetaceae	g__Hyphopichia	s__Hyphopichia_burtonii	ASV95	0	32	0	0	0	0	0	0	0	0	0	0	0	0	0	32	0.000125497578289	0.06666666666666667
d__Fungi	k__Fungi	p__Ascomycota	c__Saccharomycetes	o__Saccharomycetales	f__Debaryomycetaceae	g__Meyerozyma	s__Meyerozyma_guilliermondii	ASV129	0	0	0	0	0	0	0	69	0	0	0	0	0	0	0	69	0.000270604153185	0.06666666666666667
d__Fungi	k__Fungi	p__Basidiomycota	c__Agaricomycetes	o__Agaricales	f__Psathyrellaceae	g__Coprinellus	s__Coprinellus_radians	ASV114	0	0	0	0	0	0	81	0	0	0	0	0	0	0	0	81	0.00031766574504400003	0.06666666666666667
d__Fungi	k__Fungi	p__Basidiomycota	c__Microbotryomycetes	o__Sporidiobolales	f__Sporidiobolaceae	g__Rhodotorula	s__Rhodotorula_babjevae	ASV136	25	0	0	0	0	0	0	0	0	0	0	0	0	0	0	25	9.80449830382e-05	0.06666666666666667
d__Fungi	k__Fungi	p__Ascomycota	c__Saccharomycetes	o__Saccharomycetales	f__Saccharomycetales_fam_Incertae_sedis	g__Candida	s__Candida_duobushaemulonis	ASV68	0	0	0	0	0	0	0	0	17	0	0	0	0	0	0	17	6.6670588466e-05	0.06666666666666667
d__Fungi	k__Fungi	p__Ascomycota	c__Saccharomycetes	o__Saccharomycetales	f__Saccharomycopsidaceae	g__Saccharomycopsis	s__Saccharomycopsis_fibuligera	ASV161	0	0	0	0	0	66	0	0	0	0	0	0	0	0	0	66	0.000258838755221	0.06666666666666667
d__Fungi	k__Fungi	p__Basidiomycota	c__Malasseziomycetes	o__Malasseziales	f__Malasseziaceae	g__Malassezia	s__Malassezia_sp	ASV151	0	0	0	22	0	0	0	0	0	0	0	0	0	0	0	22	8.62795850736e-05	0.06666666666666667
d__Fungi	k__Fungi	p__Ascomycota	c__Eurotiomycetes	o__Chaetothyriales	f__Herpotrichiellaceae	g__Exophiala	s__Exophiala_mali	ASV130	0	0	0	0	0	0	0	51	0	0	0	0	0	0	0	51	0.000200011765398	0.06666666666666667
d__Fungi	k__Fungi	p__unclassified_k__Fungi	c__unclassified_k__Fungi	o__unclassified_k__Fungi	f__unclassified_k__Fungi	g__unclassified_k__Fungi	s__unclassified_k__Fungi	ASV131	0	0	0	0	0	0	0	52	0	0	0	0	0	0	0	52	0.00020393356471900002	0.06666666666666667
d__Fungi	k__Fungi	p__Basidiomycota	c__Agaricomycetes	o__Polyporales	f__Dacryobolaceae	g__Dacryobolus	s__Dacryobolus_gracilis	ASV77	0	0	0	0	0	0	0	0	0	0	14	0	0	0	0	14	5.49051905014e-05	0.06666666666666667
d__Fungi	k__Fungi	p__Ascomycota	c__Leotiomycetes	o__Thelebolales	f__Thelebolales_fam_Incertae_sedis	g__Thelebolales_gen_Incertae_sedis	s__Thelebolales_sp	ASV115	0	0	0	0	0	0	56	0	0	0	0	0	0	0	0	56	0.00021962076200599998	0.06666666666666667
d__Fungi	k__Fungi	p__Fungi_phy_Incertae_sedis	c__Fungi_cls_Incertae_sedis	o__Fungi_ord_Incertae_sedis	f__Fungi_fam_Incertae_sedis	g__Fungi_gen_Incertae_sedis	s__Fungi_sp	ASV152	0	0	0	22	0	0	0	0	0	0	0	0	0	0	0	22	8.62795850736e-05	0.06666666666666667
d__Fungi	k__Fungi	p__Fungi_phy_Incertae_sedis	c__Fungi_cls_Incertae_sedis	o__Fungi_ord_Incertae_sedis	f__Fungi_fam_Incertae_sedis	g__Fungi_gen_Incertae_sedis	s__Fungi_sp	ASV162	0	0	0	0	0	46	0	0	0	0	0	0	0	0	0	46	0.00018040276879	0.06666666666666667
d__Fungi	k__Fungi	p__Ascomycota	c__Sordariomycetes	o__Hypocreales	f__Cordycipitaceae	g__unclassified_f__Cordycipitaceae	s__unclassified_f__Cordycipitaceae	ASV116	0	0	0	0	0	0	51	0	0	0	0	0	0	0	0	51	0.000200011765398	0.06666666666666667
d__Fungi	k__Fungi	p__Basidiomycota	c__Agaricomycetes	o__Polyporales	f__Meruliaceae	g__Phlebia	s__Phlebia_livida	ASV78	0	0	0	0	0	0	0	0	0	0	8	0	0	0	0	8	3.13743945722e-05	0.06666666666666667
d__Fungi	k__Fungi	p__unclassified_k__Fungi	c__unclassified_k__Fungi	o__unclassified_k__Fungi	f__unclassified_k__Fungi	g__unclassified_k__Fungi	s__unclassified_k__Fungi	ASV29	0	0	13	0	0	0	0	0	0	0	0	0	0	0	0	13	5.09833911799e-05	0.06666666666666667
d__Fungi	k__Fungi	p__Ascomycota	c__Saccharomycetes	o__Saccharomycetales	f__Debaryomycetaceae	g__Meyerozyma	s__Meyerozyma_guilliermondii	ASV96	0	16	0	0	0	0	0	0	0	0	0	0	0	0	0	16	6.27487891445e-05	0.06666666666666667
d__Fungi	k__Fungi	p__Ascomycota	c__Eurotiomycetes	o__Eurotiales	f__Aspergillaceae	g__Aspergillus	s__Aspergillus_zhaoqingensis	ASV163	0	0	0	0	0	37	0	0	0	0	0	0	0	0	0	37	0.000145106574897	0.06666666666666667
d__Fungi	k__Fungi	p__Ascomycota	c__Saccharomycetes	o__Saccharomycetales	f__Saccharomycetales_fam_Incertae_sedis	g__Candida	s__Candida_metapsilosis	ASV79	0	0	0	0	0	0	0	0	0	0	9	0	0	0	0	9	3.52961938938e-05	0.06666666666666667
d__Fungi	k__Fungi	p__Fungi_phy_Incertae_sedis	c__Fungi_cls_Incertae_sedis	o__Fungi_ord_Incertae_sedis	f__Fungi_fam_Incertae_sedis	g__Fungi_gen_Incertae_sedis	s__Fungi_sp	ASV69	0	0	0	0	0	0	0	0	13	0	0	0	0	0	0	13	5.09833911799e-05	0.06666666666666667
d__Fungi	k__Fungi	p__Ascomycota	c__Eurotiomycetes	o__Eurotiales	f__Aspergillaceae	g__Aspergillus	s__Aspergillus_penicillioides	ASV97	0	20	0	0	0	0	0	0	0	0	0	0	0	0	0	20	7.84359864306e-05	0.06666666666666667
d__Fungi	k__Fungi	p__Ascomycota	c__Eurotiomycetes	o__Eurotiales	f__Aspergillaceae	g__Aspergillus	s__unclassified_g__Aspergillus	ASV30	0	0	11	0	0	0	0	0	0	0	0	0	0	0	0	11	4.31397925368e-05	0.06666666666666667
d__Fungi	k__Fungi	p__Ascomycota	c__Dothideomycetes	o__Pleosporales	f__unclassified_o__Pleosporales	g__unclassified_o__Pleosporales	s__unclassified_o__Pleosporales	ASV132	0	0	0	0	0	0	0	32	0	0	0	0	0	0	0	32	0.000125497578289	0.06666666666666667
d__Fungi	k__Fungi	p__Basidiomycota	c__Exobasidiomycetes	o__Exobasidiales	f__Brachybasidiaceae	g__Meira	s__Meira_nashicola	ASV61	0	0	0	0	0	0	0	18	2	0	0	0	0	0	0	20	7.84359864306e-05	0.13333333333333333
d__Fungi	k__Fungi	p__Basidiomycota	c__Tremellomycetes	o__Cystofilobasidiales	f__Mrakiaceae	g__Udeniomyces	s__Udeniomyces_megalosporus	ASV164	0	0	0	0	0	32	0	0	0	0	0	0	0	0	0	32	0.000125497578289	0.06666666666666667
d__Fungi	k__Fungi	p__Ascomycota	c__Saccharomycetes	o__Saccharomycetales	f__Saccharomycetales_fam_Incertae_sedis	g__Candida	s__Candida_duobushaemulonis	ASV70	0	0	0	0	0	0	0	0	11	0	0	0	0	0	0	11	4.31397925368e-05	0.06666666666666667
d__Fungi	k__Fungi	p__Basidiomycota	c__Malasseziomycetes	o__Malasseziales	f__Malasseziales_fam_Incertae_sedis	g__Malasseziales_gen_Incertae_sedis	s__Malasseziales_sp	ASV32	0	0	11	0	0	0	0	0	0	0	0	0	0	0	0	11	4.31397925368e-05	0.06666666666666667
d__Fungi	k__Fungi	p__unclassified_k__Fungi	c__unclassified_k__Fungi	o__unclassified_k__Fungi	f__unclassified_k__Fungi	g__unclassified_k__Fungi	s__unclassified_k__Fungi	ASV31	0	0	12	0	0	0	0	0	0	0	0	0	0	0	0	12	4.70615918583e-05	0.06666666666666667
d__Fungi	k__Fungi	p__Basidiomycota	c__Agaricostilbomycetes	o__Agaricostilbales	f__Agaricostilbaceae	g__Sterigmatomyces	s__unclassified_g__Sterigmatomyces	ASV137	14	0	0	0	0	0	0	0	0	0	0	0	0	0	0	14	5.49051905014e-05	0.06666666666666667
d__Fungi	k__Fungi	p__Basidiomycota	c__Agaricomycetes	o__Auriculariales	f__Exidiaceae	g__Basidiodendron	s__Basidiodendron_pelinum	ASV54	0	0	0	0	0	0	0	0	0	0	0	7	0	0	0	7	2.74525952507e-05	0.06666666666666667
d__Fungi	k__Fungi	p__Ascomycota	c__Saccharomycetes	o__Saccharomycetales	f__Debaryomycetaceae	g__Meyerozyma	s__unclassified_g__Meyerozyma	ASV133	0	0	0	0	0	0	0	27	0	0	0	0	0	0	0	27	0.00010588858168100001	0.06666666666666667
d__Fungi	k__Fungi	p__Basidiomycota	c__Tremellomycetes	o__Trichosporonales	f__Trichosporonaceae	g__Cutaneotrichosporon	s__unclassified_g__Cutaneotrichosporon	ASV80	0	0	0	0	0	0	0	0	0	0	9	0	0	0	0	9	3.52961938938e-05	0.06666666666666667
d__Fungi	k__Fungi	p__Ascomycota	c__Eurotiomycetes	o__Eurotiales	f__Aspergillaceae	g__Aspergillus	s__Aspergillus_restrictus	ASV71	0	0	0	0	0	0	0	0	7	0	0	0	0	0	0	7	2.74525952507e-05	0.06666666666666667
d__Fungi	k__Fungi	p__Ascomycota	c__Eurotiomycetes	o__Eurotiales	f__Aspergillaceae	g__Aspergillus	s__Aspergillus_penicillioides	ASV33	0	0	8	0	0	0	0	0	0	0	0	0	0	0	0	8	3.13743945722e-05	0.06666666666666667
d__Fungi	k__Fungi	p__Basidiomycota	c__Tremellomycetes	o__Tremellales	f__Trimorphomycetaceae	g__Saitozyma	s__Saitozyma_podzolica	ASV81	0	0	0	0	0	0	0	0	0	0	6	0	0	0	0	6	2.35307959292e-05	0.06666666666666667
d__Fungi	k__Fungi	p__Basidiomycota	c__Malasseziomycetes	o__Malasseziales	f__Malasseziaceae	g__Malassezia	s__Malassezia_restricta	ASV117	0	0	0	0	0	0	24	0	0	0	0	0	0	0	0	24	9.41231837167e-05	0.06666666666666667
d__Fungi	k__Fungi	p__Ascomycota	c__Sordariomycetes	o__Hypocreales	f__Nectriaceae	g__Fusarium	s__unclassified_g__Fusarium	ASV82	0	0	0	0	0	0	0	0	0	0	4	0	0	0	0	4	1.56871972861e-05	0.06666666666666667
d__Fungi	k__Fungi	p__Basidiomycota	c__Microbotryomycetes	o__Kriegeriales	f__Kriegeriaceae	g__unclassified_f__Kriegeriaceae	s__unclassified_f__Kriegeriaceae	ASV165	0	0	0	0	0	20	0	0	0	0	0	0	0	0	0	20	7.84359864306e-05	0.06666666666666667
d__Fungi	k__Fungi	p__Ascomycota	c__Sordariomycetes	o__Hypocreales	f__Clavicipitaceae	g__Metarhizium	s__unclassified_g__Metarhizium	ASV72	0	0	0	0	0	0	0	0	0	0	2	0	0	0	2	4	1.56871972861e-05	0.13333333333333333
d__Fungi	k__Fungi	p__Ascomycota	c__Sordariomycetes	o__Hypocreales	f__Cordycipitaceae	g__unclassified_f__Cordycipitaceae	s__unclassified_f__Cordycipitaceae	ASV166	0	0	0	0	0	18	0	0	0	0	0	0	0	0	0	18	7.05923877875e-05	0.06666666666666667
d__Fungi	k__Fungi	p__unclassified_k__Fungi	c__unclassified_k__Fungi	o__unclassified_k__Fungi	f__unclassified_k__Fungi	g__unclassified_k__Fungi	s__unclassified_k__Fungi	ASV134	0	0	0	0	0	0	0	18	0	0	0	0	0	0	0	18	7.05923877875e-05	0.06666666666666667
d__Fungi	k__Fungi	p__Basidiomycota	c__Tremellomycetes	o__Cystofilobasidiales	f__Mrakiaceae	g__Tausonia	s__Tausonia_pullulans	ASV38	0	0	0	0	0	0	0	0	0	1	0	0	5	0	0	6	2.35307959292e-05	0.13333333333333333
d__Fungi	k__Fungi	p__Ascomycota	c__Dothideomycetes	o__Pleosporales	f__unclassified_o__Pleosporales	g__unclassified_o__Pleosporales	s__unclassified_o__Pleosporales	ASV45	0	0	0	0	0	0	0	0	0	2	0	0	0	0	0	2	7.84359864306e-06	0.06666666666666667
d__Fungi	k__Fungi	p__Ascomycota	c__Sordariomycetes	o__Hypocreales	f__Clavicipitaceae	g__Metarhizium	s__unclassified_g__Metarhizium	ASV51	0	0	0	0	0	0	0	0	0	1	3	0	0	0	0	4	1.56871972861e-05	0.13333333333333333
d__Fungi	k__Fungi	p__Ascomycota	c__Saccharomycetes	o__Saccharomycetales	f__Trichomonascaceae	g__Blastobotrys	s__Blastobotrys_allociferrii	ASV44	0	0	0	0	0	0	0	0	0	2	0	0	0	0	0	2	7.84359864306e-06	0.06666666666666667
d__Fungi	k__Fungi	p__Ascomycota	c__Saccharomycetes	o__Saccharomycetales	f__Saccharomycetales_fam_Incertae_sedis	g__Candida	s__Candida_metapsilosis	ASV73	1	0	0	0	0	0	0	0	0	0	0	0	0	0	6	7	2.74525952507e-05	0.13333333333333333
d__Fungi	k__Fungi	p__Ascomycota	c__Dothideomycetes	o__Dothideales	f__Saccotheciaceae	g__Aureobasidium	s__unclassified_g__Aureobasidium	ASV118	0	0	0	0	0	0	16	0	0	0	0	0	0	0	0	16	6.27487891445e-05	0.06666666666666667
d__Fungi	k__Fungi	p__Ascomycota	c__Eurotiomycetes	o__Eurotiales	f__Aspergillaceae	g__Aspergillus	s__unclassified_g__Aspergillus	ASV98	0	4	0	0	0	0	0	0	0	0	0	0	0	0	0	4	1.56871972861e-05	0.06666666666666667
d__Fungi	k__Fungi	p__Ascomycota	c__Eurotiomycetes	o__Eurotiales	f__Aspergillaceae	g__Aspergillus	s__unclassified_g__Aspergillus	ASV99	0	8	0	0	0	0	0	0	0	0	0	0	0	0	0	8	3.13743945722e-05	0.06666666666666667
d__Fungi	k__Fungi	p__Ascomycota	c__Sordariomycetes	o__Hypocreales	f__Clavicipitaceae	g__Metarhizium	s__unclassified_g__Metarhizium	ASV58	0	0	0	0	0	0	0	0	0	0	0	5	0	1	0	6	2.35307959292e-05	0.13333333333333333
d__Fungi	k__Fungi	p__Basidiomycota	c__Tremellomycetes	o__Trichosporonales	f__Trichosporonaceae	g__Apiotrichum	s__unclassified_g__Apiotrichum	ASV84	0	0	0	0	0	0	0	0	0	0	2	0	0	0	0	2	7.84359864306e-06	0.06666666666666667
d__Fungi	k__Fungi	p__Ascomycota	c__Eurotiomycetes	o__Eurotiales	f__Aspergillaceae	g__Aspergillus	s__unclassified_g__Aspergillus	ASV139	4	0	0	0	0	0	0	0	0	0	0	0	0	0	0	4	1.56871972861e-05	0.06666666666666667
d__Fungi	k__Fungi	p__Ascomycota	c__Sordariomycetes	o__Hypocreales	f__Clavicipitaceae	g__Metarhizium	s__unclassified_g__Metarhizium	ASV47	0	0	0	0	0	0	0	0	0	1	0	0	0	0	0	1	3.92179932153e-06	0.06666666666666667
d__Fungi	k__Fungi	p__unclassified_k__Fungi	c__unclassified_k__Fungi	o__unclassified_k__Fungi	f__unclassified_k__Fungi	g__unclassified_k__Fungi	s__unclassified_k__Fungi	ASV138	2	0	0	0	0	0	0	0	0	0	0	0	0	0	0	2	7.84359864306e-06	0.06666666666666667
d__Fungi	k__Fungi	p__Ascomycota	c__Sordariomycetes	o__Hypocreales	f__Clavicipitaceae	g__Metarhizium	s__unclassified_g__Metarhizium	ASV56	0	0	0	0	0	0	0	0	0	0	0	1	0	0	0	1	3.92179932153e-06	0.06666666666666667
d__Fungi	k__Fungi	p__Ascomycota	c__Eurotiomycetes	o__Eurotiales	f__Aspergillaceae	g__Aspergillus	s__unclassified_g__Aspergillus	ASV41	0	0	0	0	1	0	0	0	0	0	0	0	3	0	0	4	1.56871972861e-05	0.13333333333333333
d__Fungi	k__Fungi	p__Ascomycota	c__Eurotiomycetes	o__Eurotiales	f__Aspergillaceae	g__Aspergillus	s__Aspergillus_penicillioides	ASV100	0	4	0	0	0	0	0	0	0	0	0	0	0	0	0	4	1.56871972861e-05	0.06666666666666667
d__Fungi	k__Fungi	p__Ascomycota	c__Dothideomycetes	o__Capnodiales	f__Cladosporiaceae	g__Cladosporium	s__Cladosporium_sphaerospermum	ASV50	0	0	0	0	0	0	0	0	0	2	0	0	0	0	0	2	7.84359864306e-06	0.06666666666666667
d__Fungi	k__Fungi	p__Basidiomycota	c__Agaricomycetes	o__Polyporales	f__Phanerochaetaceae	g__Roseograndinia	s__Roseograndinia_jilinensis	ASV49	0	0	0	0	0	0	0	0	0	3	0	0	0	0	0	3	1.17653979646e-05	0.06666666666666667
d__Fungi	k__Fungi	p__Basidiomycota	c__Malasseziomycetes	o__Malasseziales	f__Malasseziaceae	g__Malassezia	s__Malassezia_restricta	ASV35	0	0	2	0	0	0	0	0	0	0	0	0	0	0	0	2	7.84359864306e-06	0.06666666666666667
d__Fungi	k__Fungi	p__Ascomycota	c__Sordariomycetes	o__Hypocreales	f__Clavicipitaceae	g__Metarhizium	s__unclassified_g__Metarhizium	ASV64	0	0	0	0	0	0	0	0	0	0	0	0	0	1	0	1	3.92179932153e-06	0.06666666666666667
d__Fungi	k__Fungi	p__unclassified_k__Fungi	c__unclassified_k__Fungi	o__unclassified_k__Fungi	f__unclassified_k__Fungi	g__unclassified_k__Fungi	s__unclassified_k__Fungi	ASV119	0	0	0	0	0	0	6	0	0	0	0	0	0	0	0	6	2.35307959292e-05	0.06666666666666667
d__Fungi	k__Fungi	p__unclassified_k__Fungi	c__unclassified_k__Fungi	o__unclassified_k__Fungi	f__unclassified_k__Fungi	g__unclassified_k__Fungi	s__unclassified_k__Fungi	ASV52	0	0	0	0	0	0	0	0	0	3	0	0	0	0	0	3	1.17653979646e-05	0.06666666666666667
d__Fungi	k__Fungi	p__Basidiomycota	c__Malasseziomycetes	o__Malasseziales	f__Malasseziaceae	g__Malassezia	s__Malassezia_furfur	ASV36	0	0	2	0	0	0	0	0	0	0	0	0	0	0	0	2	7.84359864306e-06	0.06666666666666667
d__Fungi	k__Fungi	p__Ascomycota	c__Leotiomycetes	o__Thelebolales	f__Thelebolaceae	g__Thelebolus	s__unclassified_g__Thelebolus	ASV60	0	0	0	0	0	0	0	0	0	0	0	1	0	0	0	1	3.92179932153e-06	0.06666666666666667
