# Supplementary material for: Risk assessment of two new pesticides based on the intestinal fungal community construction and growth status of predatory insects (Arma custos)
Source: Front Microbiol. 2025 Nov 27;16:1686765. doi: 10.3389/fmicb.2025.1686765 (PMC12695754; doi:10.3389/fmicb.2025.1686765)
Supplement: Supplementary Table 3 — Alpha diversity indices of fungal communities across samples. This Supplementary Table presents key alpha diversity indices (Shannon, Simpson, Chao1, and ACE) for fungal communities in different sample groups (CK, LJD, LJG, SZD, SZG), with three biological replicates per group. The indices reflect the richness, evenness, and overall diversity of fungal species within each sample. These data provide a basis for comparing differences in fungal community diversity among the experimental groups and supporting subsequent analyses of environmental or treatment effects on fungal assemblages. [file Table_3.xls]

## Sheet: Supplementary Table 3
ASV ID	Domain	Kingdom	Phylum	Class	Order	Family	Genus	Species	Guild	Confidence	Growth Morphology	Trait	Notes	Citation/Source	Trophic Mode	Total
ASV18	d__Fungi	k__Fungi	p__Fungi_phy_Incertae_sedis	c__Fungi_cls_Incertae_sedis	o__Fungi_ord_Incertae_sedis	f__Fungi_fam_Incertae_sedis	g__Fungi_gen_Incertae_sedis	s__Fungi_sp	-	-	-	-	Unassigned	-	-	1008
ASV106	d__Fungi	k__Fungi	p__Ascomycota	c__Sordariomycetes	o__Hypocreales	f__Cordycipitaceae	g__unclassified_f__Cordycipitaceae	s__unclassified_f__Cordycipitaceae	Undefined Saprotroph	Possible	Microfungus	-	-	Sterkenburg E, et al. 2015. New Phytologist 207:1145-1158	Saprotroph	326
ASV9	d__Fungi	k__Fungi	p__Ascomycota	c__Eurotiomycetes	o__Eurotiales	f__Aspergillaceae	g__Aspergillus	s__Aspergillus_penicillioides	Undefined Saprotroph	Possible	Microfungus	-	-	Sterkenburg E, et al. 2015. New Phytologist 207:1145-1158	Saprotroph	3292
ASV62	d__Fungi	k__Fungi	p__Ascomycota	c__Sordariomycetes	o__Hypocreales	f__Clavicipitaceae	g__Metarhizium	s__unclassified_g__Metarhizium	Animal Pathogen	Probable	-	-	-	Tedersoo L, et al. 2014. Science 346:1256688	Pathotroph	106
ASV65	d__Fungi	k__Fungi	p__Ascomycota	c__Eurotiomycetes	o__Eurotiales	f__Aspergillaceae	g__Aspergillus	s__unclassified_g__Aspergillus	Undefined Saprotroph	Possible	Microfungus	-	-	Sterkenburg E, et al. 2015. New Phytologist 207:1145-1158	Saprotroph	123
ASV137	d__Fungi	k__Fungi	p__Basidiomycota	c__Agaricostilbomycetes	o__Agaricostilbales	f__Agaricostilbaceae	g__Sterigmatomyces	s__unclassified_g__Sterigmatomyces	Undefined Saprotroph	Possible	-	-	Probably saprobic, usually associated with dead palm tissues (Cannon & Kirk 2007)	Cannon PF, Kirk PM. 2007. Fungal Families of the World. CAB International, Cambridge	Saprotroph	14
ASV5	d__Fungi	k__Fungi	p__Ascomycota	c__Saccharomycetes	o__Saccharomycetales	f__Saccharomycetales_fam_Incertae_sedis	g__Diutina	s__Diutina_rugosa	Undefined Saprotroph	Possible	Yeast	-	-	Sterkenburg E, et al. 2015. New Phytologist 207:1145-1158	Saprotroph	1714
ASV2	d__Fungi	k__Fungi	p__Ascomycota	c__Dothideomycetes	o__Capnodiales	f__Cladosporiaceae	g__Cladosporium	s__unclassified_g__Cladosporium	Animal Pathogen-Endophyte-Lichen Parasite-Plant Pathogen-Wood Saprotroph	Possible	Microfungus	-	-	Seehann G, et al. 1975. List of Fungi in Soft-Rot Tissue Tests. Institute fur Holzbiologie und Holzschutz, Bundesforschungsanstalt fur Forst - und Holzwirtshaft, Hamburg - Lohbrugge, Germany; Lawrey JD, Diederich P. 2016. URL: http://www.lichenicolous.net [24 May 2017]; http://www.apsnet.org/publications/commonnames/Pages/default.aspx	Pathotroph-Saprotroph-Symbiotroph	8661
ASV80	d__Fungi	k__Fungi	p__Basidiomycota	c__Tremellomycetes	o__Trichosporonales	f__Trichosporonaceae	g__Cutaneotrichosporon	s__unclassified_g__Cutaneotrichosporon	Animal Pathogen	Possible	Yeast	-	Pathogenic to humans	Nath R, et al. 2018. Mycopathologia 183:585 (https://doi.org/10.1007/s11046-017-0231-8)	Pathotroph	9
ASV41	d__Fungi	k__Fungi	p__Ascomycota	c__Eurotiomycetes	o__Eurotiales	f__Aspergillaceae	g__Aspergillus	s__unclassified_g__Aspergillus	Undefined Saprotroph	Possible	Microfungus	-	-	Sterkenburg E, et al. 2015. New Phytologist 207:1145-1158	Saprotroph	4
ASV75	d__Fungi	k__Fungi	p__Ascomycota	c__Eurotiomycetes	o__Eurotiales	f__Aspergillaceae	g__Aspergillus	s__Aspergillus_penicillioides	Undefined Saprotroph	Possible	Microfungus	-	-	Sterkenburg E, et al. 2015. New Phytologist 207:1145-1158	Saprotroph	945
ASV141	d__Fungi	k__Fungi	p__Ascomycota	c__Dothideomycetes	o__Capnodiales	f__Cladosporiaceae	g__Cladosporium	s__unclassified_g__Cladosporium	Animal Pathogen-Endophyte-Lichen Parasite-Plant Pathogen-Wood Saprotroph	Possible	Microfungus	-	-	Seehann G, et al. 1975. List of Fungi in Soft-Rot Tissue Tests. Institute fur Holzbiologie und Holzschutz, Bundesforschungsanstalt fur Forst - und Holzwirtshaft, Hamburg - Lohbrugge, Germany; Lawrey JD, Diederich P. 2016. URL: http://www.lichenicolous.net [24 May 2017]; http://www.apsnet.org/publications/commonnames/Pages/default.aspx	Pathotroph-Saprotroph-Symbiotroph	142
ASV129	d__Fungi	k__Fungi	p__Ascomycota	c__Saccharomycetes	o__Saccharomycetales	f__Debaryomycetaceae	g__Meyerozyma	s__Meyerozyma_guilliermondii	Undefined Saprotroph	Possible	Yeast	-	-	Sterkenburg E, et al. 2015. New Phytologist 207:1145-1158	Saprotroph	69
ASV25	d__Fungi	k__Fungi	p__Ascomycota	c__Dothideomycetes	o__Capnodiales	f__Cladosporiaceae	g__Cladosporium	s__unclassified_g__Cladosporium	Animal Pathogen-Endophyte-Lichen Parasite-Plant Pathogen-Wood Saprotroph	Possible	Microfungus	-	-	Seehann G, et al. 1975. List of Fungi in Soft-Rot Tissue Tests. Institute fur Holzbiologie und Holzschutz, Bundesforschungsanstalt fur Forst - und Holzwirtshaft, Hamburg - Lohbrugge, Germany; Lawrey JD, Diederich P. 2016. URL: http://www.lichenicolous.net [24 May 2017]; http://www.apsnet.org/publications/commonnames/Pages/default.aspx	Pathotroph-Saprotroph-Symbiotroph	63
ASV27	d__Fungi	k__Fungi	p__Ascomycota	c__Dothideomycetes	o__Capnodiales	f__Cladosporiaceae	g__Cladosporium	s__unclassified_g__Cladosporium	Animal Pathogen-Endophyte-Lichen Parasite-Plant Pathogen-Wood Saprotroph	Possible	Microfungus	-	-	Seehann G, et al. 1975. List of Fungi in Soft-Rot Tissue Tests. Institute fur Holzbiologie und Holzschutz, Bundesforschungsanstalt fur Forst - und Holzwirtshaft, Hamburg - Lohbrugge, Germany; Lawrey JD, Diederich P. 2016. URL: http://www.lichenicolous.net [24 May 2017]; http://www.apsnet.org/publications/commonnames/Pages/default.aspx	Pathotroph-Saprotroph-Symbiotroph	38
ASV15	d__Fungi	k__Fungi	p__Ascomycota	c__Sordariomycetes	o__Hypocreales	f__Clavicipitaceae	g__Metarhizium	s__unclassified_g__Metarhizium	Animal Pathogen	Probable	-	-	-	Tedersoo L, et al. 2014. Science 346:1256688	Pathotroph	100857
ASV163	d__Fungi	k__Fungi	p__Ascomycota	c__Eurotiomycetes	o__Eurotiales	f__Aspergillaceae	g__Aspergillus	s__Aspergillus_zhaoqingensis	Undefined Saprotroph	Possible	Microfungus	-	-	Sterkenburg E, et al. 2015. New Phytologist 207:1145-1158	Saprotroph	37
ASV166	d__Fungi	k__Fungi	p__Ascomycota	c__Sordariomycetes	o__Hypocreales	f__Cordycipitaceae	g__unclassified_f__Cordycipitaceae	s__unclassified_f__Cordycipitaceae	Undefined Saprotroph	Possible	Microfungus	-	-	Sterkenburg E, et al. 2015. New Phytologist 207:1145-1158	Saprotroph	18
ASV11	d__Fungi	k__Fungi	p__Ascomycota	c__Eurotiomycetes	o__Eurotiales	f__Aspergillaceae	g__Aspergillus	s__Aspergillus_penicillioides	Undefined Saprotroph	Possible	Microfungus	-	-	Sterkenburg E, et al. 2015. New Phytologist 207:1145-1158	Saprotroph	2448
ASV48	d__Fungi	k__Fungi	p__Ascomycota	c__Dothideomycetes	o__Pleosporales	f__Pleosporaceae	g__Alternaria	s__unclassified_g__Alternaria	Animal Pathogen-Endophyte-Plant Pathogen-Wood Saprotroph	Possible	Microfungus	Soft Rot	-	Duncan CG, Eslyn WE. 1966. Mycologia 58:642-664; Seehann G, et al. 1975. List of Fungi in Soft-Rot Tissue Tests. Institute fur Holzbiologie und Holzschutz, Bundesforschungsanstalt fur Forst - und Holzwirtshaft, Hamburg - Lohbrugge, Germany; Tedersoo L, et al. 2014. Science 346:125688	Pathotroph-Saprotroph-Symbiotroph	10074
ASV77	d__Fungi	k__Fungi	p__Basidiomycota	c__Agaricomycetes	o__Polyporales	f__Dacryobolaceae	g__Dacryobolus	s__Dacryobolus_gracilis	Wood Saprotroph	Probable	Corticioid	Brown Rot	-	Tedersoo L, et al. 2014. Science 346:1256688	Saprotroph	14
ASV120	d__Fungi	k__Fungi	p__Ascomycota	c__Sordariomycetes	o__Hypocreales	f__Stachybotryaceae	g__Stachybotrys	s__Stachybotrys_limonisporus	Undefined Saprotroph	Possible	Microfungus	-	-	Sterkenburg E, et al. 2015. New Phytologist 207:1145-1158	Saprotroph	421
ASV40	d__Fungi	k__Fungi	p__Ascomycota	c__Saccharomycetes	o__Saccharomycetales	f__Saccharomycetales_fam_Incertae_sedis	g__Candida	s__Candida_parapsilosis	Undefined Saprotroph	Possible	Yeast	-	-	Sterkenburg E, et al. 2015. New Phytologist 207:1145-1158	Saprotroph	2264
ASV31	d__Fungi	k__Fungi	p__unclassified_k__Fungi	c__unclassified_k__Fungi	o__unclassified_k__Fungi	f__unclassified_k__Fungi	g__unclassified_k__Fungi	s__unclassified_k__Fungi	-	-	-	-	Unassigned	-	-	12
ASV100	d__Fungi	k__Fungi	p__Ascomycota	c__Eurotiomycetes	o__Eurotiales	f__Aspergillaceae	g__Aspergillus	s__Aspergillus_penicillioides	Undefined Saprotroph	Possible	Microfungus	-	-	Sterkenburg E, et al. 2015. New Phytologist 207:1145-1158	Saprotroph	4
ASV76	d__Fungi	k__Fungi	p__Ascomycota	c__Eurotiomycetes	o__Eurotiales	f__Aspergillaceae	g__Penicillium	s__Penicillium_citrinum	Undefined Saprotroph	Possible	Microfungus	-	-	Sterkenburg E, et al. 2015. New Phytologist 207:1145-1158	Saprotroph	1572
ASV154	d__Fungi	k__Fungi	p__Ascomycota	c__Dothideomycetes	o__Capnodiales	f__Cladosporiaceae	g__Cladosporium	s__Cladosporium_sphaerospermum	Animal Pathogen-Endophyte-Lichen Parasite-Plant Pathogen-Wood Saprotroph	Possible	Microfungus	-	-	Seehann G, et al. 1975. List of Fungi in Soft-Rot Tissue Tests. Institute fur Holzbiologie und Holzschutz, Bundesforschungsanstalt fur Forst - und Holzwirtshaft, Hamburg - Lohbrugge, Germany; Lawrey JD, Diederich P. 2016. URL: http://www.lichenicolous.net [24 May 2017]; http://www.apsnet.org/publications/commonnames/Pages/default.aspx	Pathotroph-Saprotroph-Symbiotroph	295
ASV104	d__Fungi	k__Fungi	p__Fungi_phy_Incertae_sedis	c__Fungi_cls_Incertae_sedis	o__Fungi_ord_Incertae_sedis	f__Fungi_fam_Incertae_sedis	g__Fungi_gen_Incertae_sedis	s__Fungi_sp	-	-	-	-	Unassigned	-	-	447
ASV66	d__Fungi	k__Fungi	p__Ascomycota	c__Dothideomycetes	o__Mycosphaerellales	f__Mycosphaerellaceae	g__unclassified_f__Mycosphaerellaceae	s__unclassified_f__Mycosphaerellaceae	Plant Pathogen-Undefined Saprotroph	Probable	Microfungus	-	Biotrophic, necrotrophic or saprobic on various plant tissues (Cannon & Kirk 2007)	Cannon PF, Kirk PM. 2007. Fungal Families of the World. CAB International, Cambridge	Pathotroph-Saprotroph	11991
ASV122	d__Fungi	k__Fungi	p__unclassified_k__Fungi	c__unclassified_k__Fungi	o__unclassified_k__Fungi	f__unclassified_k__Fungi	g__unclassified_k__Fungi	s__unclassified_k__Fungi	-	-	-	-	Unassigned	-	-	356
ASV86	d__Fungi	k__Fungi	p__Ascomycota	c__Eurotiomycetes	o__Eurotiales	f__Aspergillaceae	g__Aspergillus	s__Aspergillus_penicillioides	Undefined Saprotroph	Possible	Microfungus	-	-	Sterkenburg E, et al. 2015. New Phytologist 207:1145-1158	Saprotroph	338
ASV102	d__Fungi	k__Fungi	p__Ascomycota	c__Leotiomycetes	o__Thelebolales	f__Thelebolales_fam_Incertae_sedis	g__Thelebolales_gen_Incertae_sedis	s__Thelebolales_sp	-	-	-	-	Unassigned	-	-	539
ASV157	d__Fungi	k__Fungi	p__Ascomycota	c__Eurotiomycetes	o__Eurotiales	f__Aspergillaceae	g__Aspergillus	s__unclassified_g__Aspergillus	Undefined Saprotroph	Possible	Microfungus	-	-	Sterkenburg E, et al. 2015. New Phytologist 207:1145-1158	Saprotroph	159
ASV145	d__Fungi	k__Fungi	p__Ascomycota	c__Dothideomycetes	o__Mycosphaerellales	f__Mycosphaerellaceae	g__Cercospora	s__unclassified_g__Cercospora	Plant Pathogen-Undefined Saprotroph	Probable	Microfungus	-	Biotrophic, necrotrophic or saprobic on various plant tissues (Cannon & Kirk 2007)	Cannon PF, Kirk PM. 2007. Fungal Families of the World. CAB International, Cambridge	Pathotroph-Saprotroph	58
ASV131	d__Fungi	k__Fungi	p__unclassified_k__Fungi	c__unclassified_k__Fungi	o__unclassified_k__Fungi	f__unclassified_k__Fungi	g__unclassified_k__Fungi	s__unclassified_k__Fungi	-	-	-	-	Unassigned	-	-	52
ASV147	d__Fungi	k__Fungi	p__unclassified_k__Fungi	c__unclassified_k__Fungi	o__unclassified_k__Fungi	f__unclassified_k__Fungi	g__unclassified_k__Fungi	s__unclassified_k__Fungi	-	-	-	-	Unassigned	-	-	34
ASV29	d__Fungi	k__Fungi	p__unclassified_k__Fungi	c__unclassified_k__Fungi	o__unclassified_k__Fungi	f__unclassified_k__Fungi	g__unclassified_k__Fungi	s__unclassified_k__Fungi	-	-	-	-	Unassigned	-	-	13
ASV33	d__Fungi	k__Fungi	p__Ascomycota	c__Eurotiomycetes	o__Eurotiales	f__Aspergillaceae	g__Aspergillus	s__Aspergillus_penicillioides	Undefined Saprotroph	Possible	Microfungus	-	-	Sterkenburg E, et al. 2015. New Phytologist 207:1145-1158	Saprotroph	8
ASV4	d__Fungi	k__Fungi	p__Ascomycota	c__Eurotiomycetes	o__Eurotiales	f__Aspergillaceae	g__Aspergillus	s__unclassified_g__Aspergillus	Undefined Saprotroph	Possible	Microfungus	-	-	Sterkenburg E, et al. 2015. New Phytologist 207:1145-1158	Saprotroph	13413
ASV37	d__Fungi	k__Fungi	p__Ascomycota	c__Eurotiomycetes	o__Eurotiales	f__Aspergillaceae	g__Aspergillus	s__unclassified_g__Aspergillus	Undefined Saprotroph	Possible	Microfungus	-	-	Sterkenburg E, et al. 2015. New Phytologist 207:1145-1158	Saprotroph	1209
ASV28	d__Fungi	k__Fungi	p__Ascomycota	c__Saccharomycetes	o__Saccharomycetales	f__Saccharomycopsidaceae	g__Saccharomycopsis	s__Saccharomycopsis_fibuligera	Undefined Saprotroph	Possible	Yeast	-	-	Sterkenburg E, et al. 2015. New Phytologist 207:1145-1158	Saprotroph	45045
ASV23	d__Fungi	k__Fungi	p__Basidiomycota	c__Agaricostilbomycetes	o__Agaricostilbales	f__Agaricostilbaceae	g__Sterigmatomyces	s__unclassified_g__Sterigmatomyces	Undefined Saprotroph	Possible	-	-	Probably saprobic, usually associated with dead palm tissues (Cannon & Kirk 2007)	Cannon PF, Kirk PM. 2007. Fungal Families of the World. CAB International, Cambridge	Saprotroph	3117
ASV10	d__Fungi	k__Fungi	p__Fungi_phy_Incertae_sedis	c__Fungi_cls_Incertae_sedis	o__Fungi_ord_Incertae_sedis	f__Fungi_fam_Incertae_sedis	g__Fungi_gen_Incertae_sedis	s__Fungi_sp	-	-	-	-	Unassigned	-	-	392
ASV16	d__Fungi	k__Fungi	p__Ascomycota	c__Sordariomycetes	o__Xylariales	f__Xylariaceae	g__Xylaria	s__Xylaria_escharoidea	Endophyte-Undefined Saprotroph-Wood Saprotroph	Probable	Xylarioid	Soft Rot	-	Duncan CG, Eslyn WE. 1966. Mycologia 58:642-645; Costa IPMW, et al. 2012. Mycotaxon 119:26; http://www.apsnet.org/publications/commonnames/Pages/default.aspx	Saprotroph-Symbiotroph	151
ASV88	d__Fungi	k__Fungi	p__Ascomycota	c__Leotiomycetes	o__Helotiales	f__Mollisiaceae	g__Mollisia	s__Mollisia_sp	Endophyte-Plant Pathogen	Probable	Microfungus	-	Dark Septate Endophyte, known from plant roots.	James TY, et al. 2006. Nature 443:818-822; Tedersoo L, et al. 2014. Science 346:1256688 (Plant Pathogen); Taylor DL, et al. 2014. Ecological Monographs 84:3-20 (as DSE)	Pathotroph-Symbiotroph	118
ASV111	d__Fungi	k__Fungi	p__Fungi_phy_Incertae_sedis	c__Fungi_cls_Incertae_sedis	o__Fungi_ord_Incertae_sedis	f__Fungi_fam_Incertae_sedis	g__Fungi_gen_Incertae_sedis	s__Fungi_sp	-	-	-	-	Unassigned	-	-	114
ASV126	d__Fungi	k__Fungi	p__Ascomycota	c__Eurotiomycetes	o__Eurotiales	f__Aspergillaceae	g__Penicillium	s__Penicillium_digitatum	Undefined Saprotroph	Possible	Microfungus	-	-	Sterkenburg E, et al. 2015. New Phytologist 207:1145-1158	Saprotroph	103
ASV22	d__Fungi	k__Fungi	p__Ascomycota	c__Eurotiomycetes	o__Eurotiales	f__Aspergillaceae	g__Aspergillus	s__Aspergillus_zhaoqingensis	Undefined Saprotroph	Possible	Microfungus	-	-	Sterkenburg E, et al. 2015. New Phytologist 207:1145-1158	Saprotroph	68
ASV115	d__Fungi	k__Fungi	p__Ascomycota	c__Leotiomycetes	o__Thelebolales	f__Thelebolales_fam_Incertae_sedis	g__Thelebolales_gen_Incertae_sedis	s__Thelebolales_sp	-	-	-	-	Unassigned	-	-	56
ASV135	d__Fungi	k__Fungi	p__Ascomycota	c__Saccharomycetes	o__Saccharomycetales	f__Saccharomycopsidaceae	g__Saccharomycopsis	s__Saccharomycopsis_fibuligera	Undefined Saprotroph	Possible	Yeast	-	-	Sterkenburg E, et al. 2015. New Phytologist 207:1145-1158	Saprotroph	48
ASV164	d__Fungi	k__Fungi	p__Basidiomycota	c__Tremellomycetes	o__Cystofilobasidiales	f__Mrakiaceae	g__Udeniomyces	s__Udeniomyces_megalosporus	-	-	-	-	Unassigned	-	-	32
ASV67	d__Fungi	k__Fungi	p__Ascomycota	c__Dothideomycetes	o__Capnodiales	f__Cladosporiaceae	g__Cladosporium	s__unclassified_g__Cladosporium	Animal Pathogen-Endophyte-Lichen Parasite-Plant Pathogen-Wood Saprotroph	Possible	Microfungus	-	-	Seehann G, et al. 1975. List of Fungi in Soft-Rot Tissue Tests. Institute fur Holzbiologie und Holzschutz, Bundesforschungsanstalt fur Forst - und Holzwirtshaft, Hamburg - Lohbrugge, Germany; Lawrey JD, Diederich P. 2016. URL: http://www.lichenicolous.net [24 May 2017]; http://www.apsnet.org/publications/commonnames/Pages/default.aspx	Pathotroph-Saprotroph-Symbiotroph	21
ASV70	d__Fungi	k__Fungi	p__Ascomycota	c__Saccharomycetes	o__Saccharomycetales	f__Saccharomycetales_fam_Incertae_sedis	g__Candida	s__Candida_duobushaemulonis	Undefined Saprotroph	Possible	Yeast	-	-	Sterkenburg E, et al. 2015. New Phytologist 207:1145-1158	Saprotroph	11
ASV6	d__Fungi	k__Fungi	p__Basidiomycota	c__Wallemiomycetes	o__Wallemiales	f__Wallemiaceae	g__Wallemia	s__Wallemia_tropicalis	Undefined Saprotroph	Probable	-	-	-	Tedersoo L, et al. 2014. Science 346:1256688 (doi:10.1126/science.1256688)	Saprotroph	1460
ASV53	d__Fungi	k__Fungi	p__Ascomycota	c__Eurotiomycetes	o__Eurotiales	f__Aspergillaceae	g__Aspergillus	s__unclassified_g__Aspergillus	Undefined Saprotroph	Possible	Microfungus	-	-	Sterkenburg E, et al. 2015. New Phytologist 207:1145-1158	Saprotroph	1257
ASV21	d__Fungi	k__Fungi	p__Ascomycota	c__Saccharomycetes	o__Saccharomycetales	f__Debaryomycetaceae	g__Meyerozyma	s__Meyerozyma_guilliermondii	Undefined Saprotroph	Possible	Yeast	-	-	Sterkenburg E, et al. 2015. New Phytologist 207:1145-1158	Saprotroph	936
ASV107	d__Fungi	k__Fungi	p__Basidiomycota	c__Wallemiomycetes	o__Wallemiales	f__Wallemiaceae	g__Wallemia	s__Wallemia_canadensis	Undefined Saprotroph	Probable	-	-	-	Tedersoo L, et al. 2014. Science 346:1256688 (doi:10.1126/science.1256688)	Saprotroph	322
ASV85	d__Fungi	k__Fungi	p__Ascomycota	c__Eurotiomycetes	o__Eurotiales	f__Aspergillaceae	g__Aspergillus	s__Aspergillus_penicillioides	Undefined Saprotroph	Possible	Microfungus	-	-	Sterkenburg E, et al. 2015. New Phytologist 207:1145-1158	Saprotroph	294
ASV108	d__Fungi	k__Fungi	p__Ascomycota	c__Eurotiomycetes	o__Eurotiales	f__Aspergillaceae	g__Aspergillus	s__Aspergillus_penicillioides	Undefined Saprotroph	Possible	Microfungus	-	-	Sterkenburg E, et al. 2015. New Phytologist 207:1145-1158	Saprotroph	186
ASV39	d__Fungi	k__Fungi	p__Ascomycota	c__Sordariomycetes	o__Hypocreales	f__Cordycipitaceae	g__Leptobacillium	s__Leptobacillium_leptobactrum	Undefined Saprotroph	Possible	Microfungus	-	-	Sterkenburg E, et al. 2015. New Phytologist 207:1145-1158	Saprotroph	150
ASV112	d__Fungi	k__Fungi	p__Ascomycota	c__Dothideomycetes	o__Capnodiales	f__Cladosporiaceae	g__Cladosporium	s__unclassified_g__Cladosporium	Animal Pathogen-Endophyte-Lichen Parasite-Plant Pathogen-Wood Saprotroph	Possible	Microfungus	-	-	Seehann G, et al. 1975. List of Fungi in Soft-Rot Tissue Tests. Institute fur Holzbiologie und Holzschutz, Bundesforschungsanstalt fur Forst - und Holzwirtshaft, Hamburg - Lohbrugge, Germany; Lawrey JD, Diederich P. 2016. URL: http://www.lichenicolous.net [24 May 2017]; http://www.apsnet.org/publications/commonnames/Pages/default.aspx	Pathotroph-Saprotroph-Symbiotroph	111
ASV143	d__Fungi	k__Fungi	p__Ascomycota	c__Sordariomycetes	o__Xylariales	f__Xylariales_fam_Incertae_sedis	g__Hansfordia	s__Hansfordia_pruni	Undefined Saprotroph	Probable	-	-	-	Tedersoo L, et al. 2014. Science 346:1256688	Saprotroph	99
ASV160	d__Fungi	k__Fungi	p__Ascomycota	c__Dothideomycetes	o__Mycosphaerellales	f__Mycosphaerellaceae	g__Cercospora	s__unclassified_g__Cercospora	Plant Pathogen-Undefined Saprotroph	Probable	Microfungus	-	Biotrophic, necrotrophic or saprobic on various plant tissues (Cannon & Kirk 2007)	Cannon PF, Kirk PM. 2007. Fungal Families of the World. CAB International, Cambridge	Pathotroph-Saprotroph	79
ASV89	d__Fungi	k__Fungi	p__Fungi_phy_Incertae_sedis	c__Fungi_cls_Incertae_sedis	o__Fungi_ord_Incertae_sedis	f__Fungi_fam_Incertae_sedis	g__Fungi_gen_Incertae_sedis	s__Fungi_sp	-	-	-	-	Unassigned	-	-	76
ASV91	d__Fungi	k__Fungi	p__Ascomycota	c__Eurotiomycetes	o__Eurotiales	f__Aspergillaceae	g__Penicillium	s__unclassified_g__Penicillium	Undefined Saprotroph	Possible	Microfungus	-	-	Sterkenburg E, et al. 2015. New Phytologist 207:1145-1158	Saprotroph	54
ASV26	d__Fungi	k__Fungi	p__Ascomycota	c__Dothideomycetes	o__Pleosporales	f__Thyridariaceae	g__Parathyridaria	s__Parathyridaria_virginianae	Wood Saprotroph	Probable	Microfungus	-	Saprobic on wood and bark (Cannon & Kirk 2007)	Cannon PF, Kirk PM. 2007. Fungal Families of the World. CAB International, Cambridge	Saprotroph	34
ASV117	d__Fungi	k__Fungi	p__Basidiomycota	c__Malasseziomycetes	o__Malasseziales	f__Malasseziaceae	g__Malassezia	s__Malassezia_restricta	Animal Pathogen-Undefined Saprotroph	Probable	Facultative Yeast	-	A lipid-dependent fungus growing on the sebaceous areas of human skin that may cause or exacerbate several skin diseases (Pityrosporum is a synonym that has been used for the yeast forms)	Findley K, et al. 2013. Nature 498:367-370	Pathotroph-Saprotroph	24
ASV1	d__Fungi	k__Fungi	p__Ascomycota	c__Saccharomycetes	o__Saccharomycetales	f__Saccharomycetales_fam_Incertae_sedis	g__Candida	s__Candida_duobushaemulonis	Undefined Saprotroph	Possible	Yeast	-	-	Sterkenburg E, et al. 2015. New Phytologist 207:1145-1158	Saprotroph	24581
ASV13	d__Fungi	k__Fungi	p__Ascomycota	c__Saccharomycetes	o__Saccharomycetales	f__Debaryomycetaceae	g__Meyerozyma	s__Meyerozyma_guilliermondii	Undefined Saprotroph	Possible	Yeast	-	-	Sterkenburg E, et al. 2015. New Phytologist 207:1145-1158	Saprotroph	422
ASV146	d__Fungi	k__Fungi	p__Ascomycota	c__Eurotiomycetes	o__Eurotiales	f__Aspergillaceae	g__Aspergillus	s__unclassified_g__Aspergillus	Undefined Saprotroph	Possible	Microfungus	-	-	Sterkenburg E, et al. 2015. New Phytologist 207:1145-1158	Saprotroph	49
ASV74	d__Fungi	k__Fungi	p__Basidiomycota	c__Agaricomycetes	o__Polyporales	f__unclassified_o__Polyporales	g__unclassified_o__Polyporales	s__unclassified_o__Polyporales	-	-	-	-	Unassigned	-	-	43
ASV71	d__Fungi	k__Fungi	p__Ascomycota	c__Eurotiomycetes	o__Eurotiales	f__Aspergillaceae	g__Aspergillus	s__Aspergillus_restrictus	Undefined Saprotroph	Possible	Microfungus	-	-	Sterkenburg E, et al. 2015. New Phytologist 207:1145-1158	Saprotroph	7
ASV73	d__Fungi	k__Fungi	p__Ascomycota	c__Saccharomycetes	o__Saccharomycetales	f__Saccharomycetales_fam_Incertae_sedis	g__Candida	s__Candida_metapsilosis	Undefined Saprotroph	Possible	Yeast	-	-	Sterkenburg E, et al. 2015. New Phytologist 207:1145-1158	Saprotroph	7
ASV52	d__Fungi	k__Fungi	p__unclassified_k__Fungi	c__unclassified_k__Fungi	o__unclassified_k__Fungi	f__unclassified_k__Fungi	g__unclassified_k__Fungi	s__unclassified_k__Fungi	-	-	-	-	Unassigned	-	-	3
ASV50	d__Fungi	k__Fungi	p__Ascomycota	c__Dothideomycetes	o__Capnodiales	f__Cladosporiaceae	g__Cladosporium	s__Cladosporium_sphaerospermum	Animal Pathogen-Endophyte-Lichen Parasite-Plant Pathogen-Wood Saprotroph	Possible	Microfungus	-	-	Seehann G, et al. 1975. List of Fungi in Soft-Rot Tissue Tests. Institute fur Holzbiologie und Holzschutz, Bundesforschungsanstalt fur Forst - und Holzwirtshaft, Hamburg - Lohbrugge, Germany; Lawrey JD, Diederich P. 2016. URL: http://www.lichenicolous.net [24 May 2017]; http://www.apsnet.org/publications/commonnames/Pages/default.aspx	Pathotroph-Saprotroph-Symbiotroph	2
ASV55	d__Fungi	k__Fungi	p__Ascomycota	c__Eurotiomycetes	o__Eurotiales	f__Aspergillaceae	g__Aspergillus	s__unclassified_g__Aspergillus	Undefined Saprotroph	Possible	Microfungus	-	-	Sterkenburg E, et al. 2015. New Phytologist 207:1145-1158	Saprotroph	59
ASV95	d__Fungi	k__Fungi	p__Ascomycota	c__Saccharomycetes	o__Saccharomycetales	f__Debaryomycetaceae	g__Hyphopichia	s__Hyphopichia_burtonii	Undefined Saprotroph	Possible	Yeast	-	-	Sterkenburg E, et al. 2015. New Phytologist 207:1145-1158	Saprotroph	32
ASV133	d__Fungi	k__Fungi	p__Ascomycota	c__Saccharomycetes	o__Saccharomycetales	f__Debaryomycetaceae	g__Meyerozyma	s__unclassified_g__Meyerozyma	Undefined Saprotroph	Possible	Yeast	-	-	Sterkenburg E, et al. 2015. New Phytologist 207:1145-1158	Saprotroph	27
ASV99	d__Fungi	k__Fungi	p__Ascomycota	c__Eurotiomycetes	o__Eurotiales	f__Aspergillaceae	g__Aspergillus	s__unclassified_g__Aspergillus	Undefined Saprotroph	Possible	Microfungus	-	-	Sterkenburg E, et al. 2015. New Phytologist 207:1145-1158	Saprotroph	8
ASV35	d__Fungi	k__Fungi	p__Basidiomycota	c__Malasseziomycetes	o__Malasseziales	f__Malasseziaceae	g__Malassezia	s__Malassezia_restricta	Animal Pathogen-Undefined Saprotroph	Probable	Facultative Yeast	-	A lipid-dependent fungus growing on the sebaceous areas of human skin that may cause or exacerbate several skin diseases (Pityrosporum is a synonym that has been used for the yeast forms)	Findley K, et al. 2013. Nature 498:367-370	Pathotroph-Saprotroph	2
ASV46	d__Fungi	k__Fungi	p__Basidiomycota	c__Tremellomycetes	o__Trichosporonales	f__Trichosporonaceae	g__Cutaneotrichosporon	s__Cutaneotrichosporon_curvatum	Animal Pathogen	Possible	Yeast	-	Pathogenic to humans	Nath R, et al. 2018. Mycopathologia 183:585 (https://doi.org/10.1007/s11046-017-0231-8)	Pathotroph	885
ASV123	d__Fungi	k__Fungi	p__Ascomycota	c__Dothideomycetes	o__Capnodiales	f__Cladosporiaceae	g__Cladosporium	s__unclassified_g__Cladosporium	Animal Pathogen-Endophyte-Lichen Parasite-Plant Pathogen-Wood Saprotroph	Possible	Microfungus	-	-	Seehann G, et al. 1975. List of Fungi in Soft-Rot Tissue Tests. Institute fur Holzbiologie und Holzschutz, Bundesforschungsanstalt fur Forst - und Holzwirtshaft, Hamburg - Lohbrugge, Germany; Lawrey JD, Diederich P. 2016. URL: http://www.lichenicolous.net [24 May 2017]; http://www.apsnet.org/publications/commonnames/Pages/default.aspx	Pathotroph-Saprotroph-Symbiotroph	246
ASV116	d__Fungi	k__Fungi	p__Ascomycota	c__Sordariomycetes	o__Hypocreales	f__Cordycipitaceae	g__unclassified_f__Cordycipitaceae	s__unclassified_f__Cordycipitaceae	Undefined Saprotroph	Possible	Microfungus	-	-	Sterkenburg E, et al. 2015. New Phytologist 207:1145-1158	Saprotroph	51
ASV136	d__Fungi	k__Fungi	p__Basidiomycota	c__Microbotryomycetes	o__Sporidiobolales	f__Sporidiobolaceae	g__Rhodotorula	s__Rhodotorula_babjevae	Animal Endosymbiont-Animal Pathogen-Endophyte-Plant Pathogen-Undefined Saprotroph	Probable	Yeast	-	Opportunistic human pathogen	http://www.cdc.gov	Pathotroph-Saprotroph	25
ASV32	d__Fungi	k__Fungi	p__Basidiomycota	c__Malasseziomycetes	o__Malasseziales	f__Malasseziales_fam_Incertae_sedis	g__Malasseziales_gen_Incertae_sedis	s__Malasseziales_sp	-	-	-	-	Unassigned	-	-	11
ASV51	d__Fungi	k__Fungi	p__Ascomycota	c__Sordariomycetes	o__Hypocreales	f__Clavicipitaceae	g__Metarhizium	s__unclassified_g__Metarhizium	Animal Pathogen	Probable	-	-	-	Tedersoo L, et al. 2014. Science 346:1256688	Pathotroph	4
ASV49	d__Fungi	k__Fungi	p__Basidiomycota	c__Agaricomycetes	o__Polyporales	f__Phanerochaetaceae	g__Roseograndinia	s__Roseograndinia_jilinensis	Undefined Saprotroph	Probable	-	-	-	Tedersoo L, et al. 2014. Science 346:1256688	Saprotroph	3
ASV47	d__Fungi	k__Fungi	p__Ascomycota	c__Sordariomycetes	o__Hypocreales	f__Clavicipitaceae	g__Metarhizium	s__unclassified_g__Metarhizium	Animal Pathogen	Probable	-	-	-	Tedersoo L, et al. 2014. Science 346:1256688	Pathotroph	1
ASV7	d__Fungi	k__Fungi	p__Ascomycota	c__Eurotiomycetes	o__Eurotiales	f__Aspergillaceae	g__Aspergillus	s__unclassified_g__Aspergillus	Undefined Saprotroph	Possible	Microfungus	-	-	Sterkenburg E, et al. 2015. New Phytologist 207:1145-1158	Saprotroph	672
ASV121	d__Fungi	k__Fungi	p__Ascomycota	c__Dothideomycetes	o__Pleosporales	f__Neopyrenochaetaceae	g__Neopyrenochaeta	s__Neopyrenochaeta_telephoni	-	-	-	-	Unassigned	-	-	403
ASV161	d__Fungi	k__Fungi	p__Ascomycota	c__Saccharomycetes	o__Saccharomycetales	f__Saccharomycopsidaceae	g__Saccharomycopsis	s__Saccharomycopsis_fibuligera	Undefined Saprotroph	Possible	Yeast	-	-	Sterkenburg E, et al. 2015. New Phytologist 207:1145-1158	Saprotroph	66
ASV148	d__Fungi	k__Fungi	p__Ascomycota	c__Dothideomycetes	o__Capnodiales	f__Cladosporiaceae	g__Cladosporium	s__unclassified_g__Cladosporium	Animal Pathogen-Endophyte-Lichen Parasite-Plant Pathogen-Wood Saprotroph	Possible	Microfungus	-	-	Seehann G, et al. 1975. List of Fungi in Soft-Rot Tissue Tests. Institute fur Holzbiologie und Holzschutz, Bundesforschungsanstalt fur Forst - und Holzwirtshaft, Hamburg - Lohbrugge, Germany; Lawrey JD, Diederich P. 2016. URL: http://www.lichenicolous.net [24 May 2017]; http://www.apsnet.org/publications/commonnames/Pages/default.aspx	Pathotroph-Saprotroph-Symbiotroph	39
ASV92	d__Fungi	k__Fungi	p__Ascomycota	c__Dothideomycetes	o__Capnodiales	f__Cladosporiaceae	g__Cladosporium	s__unclassified_g__Cladosporium	Animal Pathogen-Endophyte-Lichen Parasite-Plant Pathogen-Wood Saprotroph	Possible	Microfungus	-	-	Seehann G, et al. 1975. List of Fungi in Soft-Rot Tissue Tests. Institute fur Holzbiologie und Holzschutz, Bundesforschungsanstalt fur Forst - und Holzwirtshaft, Hamburg - Lohbrugge, Germany; Lawrey JD, Diederich P. 2016. URL: http://www.lichenicolous.net [24 May 2017]; http://www.apsnet.org/publications/commonnames/Pages/default.aspx	Pathotroph-Saprotroph-Symbiotroph	38
ASV150	d__Fungi	k__Fungi	p__Basidiomycota	c__Agaricomycetes	o__Hymenochaetales	f__Rickenellaceae	g__Resinicium	s__Resinicium_friabile	Undefined Saprotroph	Probable	Corticioid	White Rot	-	Tedersoo L, et al. 2014. Science 346:1256688	Saprotroph	33
ASV69	d__Fungi	k__Fungi	p__Fungi_phy_Incertae_sedis	c__Fungi_cls_Incertae_sedis	o__Fungi_ord_Incertae_sedis	f__Fungi_fam_Incertae_sedis	g__Fungi_gen_Incertae_sedis	s__Fungi_sp	-	-	-	-	Unassigned	-	-	13
ASV139	d__Fungi	k__Fungi	p__Ascomycota	c__Eurotiomycetes	o__Eurotiales	f__Aspergillaceae	g__Aspergillus	s__unclassified_g__Aspergillus	Undefined Saprotroph	Possible	Microfungus	-	-	Sterkenburg E, et al. 2015. New Phytologist 207:1145-1158	Saprotroph	4
ASV138	d__Fungi	k__Fungi	p__unclassified_k__Fungi	c__unclassified_k__Fungi	o__unclassified_k__Fungi	f__unclassified_k__Fungi	g__unclassified_k__Fungi	s__unclassified_k__Fungi	-	-	-	-	Unassigned	-	-	2
ASV8	d__Fungi	k__Fungi	p__Basidiomycota	c__Wallemiomycetes	o__Wallemiales	f__Wallemiaceae	g__Wallemia	s__Wallemia_tropicalis	Undefined Saprotroph	Probable	-	-	-	Tedersoo L, et al. 2014. Science 346:1256688 (doi:10.1126/science.1256688)	Saprotroph	607
ASV103	d__Fungi	k__Fungi	p__Fungi_phy_Incertae_sedis	c__Fungi_cls_Incertae_sedis	o__Fungi_ord_Incertae_sedis	f__Fungi_fam_Incertae_sedis	g__Fungi_gen_Incertae_sedis	s__Fungi_sp	-	-	-	-	Unassigned	-	-	506
ASV156	d__Fungi	k__Fungi	p__Basidiomycota	c__Microbotryomycetes	o__Kriegeriales	f__Kriegeriaceae	g__unclassified_f__Kriegeriaceae	s__unclassified_f__Kriegeriaceae	-	-	-	-	Unassigned	-	-	209
ASV110	d__Fungi	k__Fungi	p__Ascomycota	c__Eurotiomycetes	o__Eurotiales	f__Aspergillaceae	g__Aspergillus	s__Aspergillus_penicillioides	Undefined Saprotroph	Possible	Microfungus	-	-	Sterkenburg E, et al. 2015. New Phytologist 207:1145-1158	Saprotroph	141
ASV142	d__Fungi	k__Fungi	p__Ascomycota	c__Dothideomycetes	o__Mycosphaerellales	f__Mycosphaerellaceae	g__Cercospora	s__unclassified_g__Cercospora	Plant Pathogen-Undefined Saprotroph	Probable	Microfungus	-	Biotrophic, necrotrophic or saprobic on various plant tissues (Cannon & Kirk 2007)	Cannon PF, Kirk PM. 2007. Fungal Families of the World. CAB International, Cambridge	Pathotroph-Saprotroph	117
ASV124	d__Fungi	k__Fungi	p__Basidiomycota	c__Agaricomycetes	o__Polyporales	f__Meripilaceae	g__Physisporinus	s__Physisporinus_lineatus	Wood Saprotroph	Highly Probable	Corticioid	White Rot	-	Gilbertson RL, Ryvarden L. 1987-1987. North American Polypores. Fungiflora, Oslo	Saprotroph	99
ASV96	d__Fungi	k__Fungi	p__Ascomycota	c__Saccharomycetes	o__Saccharomycetales	f__Debaryomycetaceae	g__Meyerozyma	s__Meyerozyma_guilliermondii	Undefined Saprotroph	Possible	Yeast	-	-	Sterkenburg E, et al. 2015. New Phytologist 207:1145-1158	Saprotroph	16
ASV30	d__Fungi	k__Fungi	p__Ascomycota	c__Eurotiomycetes	o__Eurotiales	f__Aspergillaceae	g__Aspergillus	s__unclassified_g__Aspergillus	Undefined Saprotroph	Possible	Microfungus	-	-	Sterkenburg E, et al. 2015. New Phytologist 207:1145-1158	Saprotroph	11
ASV58	d__Fungi	k__Fungi	p__Ascomycota	c__Sordariomycetes	o__Hypocreales	f__Clavicipitaceae	g__Metarhizium	s__unclassified_g__Metarhizium	Animal Pathogen	Probable	-	-	-	Tedersoo L, et al. 2014. Science 346:1256688	Pathotroph	6
ASV82	d__Fungi	k__Fungi	p__Ascomycota	c__Sordariomycetes	o__Hypocreales	f__Nectriaceae	g__Fusarium	s__unclassified_g__Fusarium	Animal Pathogen-Endophyte-Lichen Parasite-Plant Pathogen-Soil Saprotroph-Wood Saprotroph	Possible	Microfungus	-	Likely opportunistic human pathogen (Irinyi et al. 2015)	Duncan CG, Eslyn WE. 1966. Mycologia 58:642-664; Seehann G, et al. 1975. List of Fungi in Soft-Rot Tissue Tests. Institute fur Holzbiologie und Holzschutz, Bundesforschungsanstalt fur Forst - und Holzwirtshaft, Hamburg - Lohbrugge, Germany; Costa IPMW, et al. 2012. Mycotaxon 119:26; Tedersoo L, et al. 2014. Science 346:1256688; Irinyi L, et al. 2015. Medical Mycology 53:313-337; Schroers et al. 2…	Pathotroph-Saprotroph-Symbiotroph	4
ASV127	d__Fungi	k__Fungi	p__Ascomycota	c__Eurotiomycetes	o__Eurotiales	f__Aspergillaceae	g__Aspergillus	s__Aspergillus_restrictus	Undefined Saprotroph	Possible	Microfungus	-	-	Sterkenburg E, et al. 2015. New Phytologist 207:1145-1158	Saprotroph	223
ASV125	d__Fungi	k__Fungi	p__Basidiomycota	c__Agaricomycetes	o__Polyporales	f__Meruliaceae	g__Hydnophlebia	s__Hydnophlebia_alachuana	Undefined Saprotroph	Probable	Corticioid	White Rot	-	Tedersoo L, et al. 2014. Science 346:1256688	Saprotroph	109
ASV63	d__Fungi	k__Fungi	p__Basidiomycota	c__Wallemiomycetes	o__Wallemiales	f__Wallemiaceae	g__Wallemia	s__Wallemia_tropicalis	Undefined Saprotroph	Probable	-	-	-	Tedersoo L, et al. 2014. Science 346:1256688 (doi:10.1126/science.1256688)	Saprotroph	87
ASV114	d__Fungi	k__Fungi	p__Basidiomycota	c__Agaricomycetes	o__Agaricales	f__Psathyrellaceae	g__Coprinellus	s__Coprinellus_radians	Dung Saprotroph-Plant Saprotroph-Wood Saprotroph	Probable	Agaricoid	-	Saprobic, in grass, on dung, rotten wood and similar substrata (Cannon & Kirk 2007)	Cannon PF, Kirk PM. 2007. Fungal Families of the World. CAB International, Cambridge	Saprotroph	81
ASV79	d__Fungi	k__Fungi	p__Ascomycota	c__Saccharomycetes	o__Saccharomycetales	f__Saccharomycetales_fam_Incertae_sedis	g__Candida	s__Candida_metapsilosis	Undefined Saprotroph	Possible	Yeast	-	-	Sterkenburg E, et al. 2015. New Phytologist 207:1145-1158	Saprotroph	9
ASV119	d__Fungi	k__Fungi	p__unclassified_k__Fungi	c__unclassified_k__Fungi	o__unclassified_k__Fungi	f__unclassified_k__Fungi	g__unclassified_k__Fungi	s__unclassified_k__Fungi	-	-	-	-	Unassigned	-	-	6
ASV98	d__Fungi	k__Fungi	p__Ascomycota	c__Eurotiomycetes	o__Eurotiales	f__Aspergillaceae	g__Aspergillus	s__unclassified_g__Aspergillus	Undefined Saprotroph	Possible	Microfungus	-	-	Sterkenburg E, et al. 2015. New Phytologist 207:1145-1158	Saprotroph	4
ASV36	d__Fungi	k__Fungi	p__Basidiomycota	c__Malasseziomycetes	o__Malasseziales	f__Malasseziaceae	g__Malassezia	s__Malassezia_furfur	Animal Pathogen-Undefined Saprotroph	Probable	Facultative Yeast	-	A lipid-dependent fungus growing on the sebaceous areas of human skin that may cause or exacerbate several skin diseases (Pityrosporum is a synonym that has been used for the yeast forms)	Findley K, et al. 2013. Nature 498:367-370	Pathotroph-Saprotroph	2
ASV84	d__Fungi	k__Fungi	p__Basidiomycota	c__Tremellomycetes	o__Trichosporonales	f__Trichosporonaceae	g__Apiotrichum	s__unclassified_g__Apiotrichum	Soil Saprotroph	Possible	Microfungus	-	From forest soil (Calduch et al. 2002)	Calduch M, et al. 2002. Mycologia 94:355-361	Saprotroph	2
ASV56	d__Fungi	k__Fungi	p__Ascomycota	c__Sordariomycetes	o__Hypocreales	f__Clavicipitaceae	g__Metarhizium	s__unclassified_g__Metarhizium	Animal Pathogen	Probable	-	-	-	Tedersoo L, et al. 2014. Science 346:1256688	Pathotroph	1
ASV105	d__Fungi	k__Fungi	p__Ascomycota	c__Sordariomycetes	o__Hypocreales	f__Nectriaceae	g__Mariannaea	s__Mariannaea_punicea	Undefined Saprotroph	Probable	-	-	-	Tedersoo L, et al. 2014. Science 346:1256688	Saprotroph	429
ASV155	d__Fungi	k__Fungi	p__Basidiomycota	c__Agaricomycetes	o__Agaricales	f__Hymenogastraceae	g__Gymnopilus	s__unclassified_g__Gymnopilus	Wood Saprotroph	Probable	-	White Rot	-	Tedersoo L, et al. 2014. Science 346:1256688	Saprotroph	270
ASV109	d__Fungi	k__Fungi	p__unclassified_k__Fungi	c__unclassified_k__Fungi	o__unclassified_k__Fungi	f__unclassified_k__Fungi	g__unclassified_k__Fungi	s__unclassified_k__Fungi	-	-	-	-	Unassigned	-	-	141
ASV20	d__Fungi	k__Fungi	p__Ascomycota	c__Saccharomycetes	o__Saccharomycetales	f__Saccharomycetales_fam_Incertae_sedis	g__Diutina	s__Diutina_catenulata	Undefined Saprotroph	Possible	Yeast	-	-	Sterkenburg E, et al. 2015. New Phytologist 207:1145-1158	Saprotroph	111
ASV158	d__Fungi	k__Fungi	p__Ascomycota	c__Saccharomycetes	o__Saccharomycetales	f__Saccharomycopsidaceae	g__Saccharomycopsis	s__Saccharomycopsis_fibuligera	Undefined Saprotroph	Possible	Yeast	-	-	Sterkenburg E, et al. 2015. New Phytologist 207:1145-1158	Saprotroph	91
ASV90	d__Fungi	k__Fungi	p__Ascomycota	c__Dothideomycetes	o__Pleosporales	f__Pleosporaceae	g__Alternaria	s__unclassified_g__Alternaria	Animal Pathogen-Endophyte-Plant Pathogen-Wood Saprotroph	Possible	Microfungus	Soft Rot	-	Duncan CG, Eslyn WE. 1966. Mycologia 58:642-664; Seehann G, et al. 1975. List of Fungi in Soft-Rot Tissue Tests. Institute fur Holzbiologie und Holzschutz, Bundesforschungsanstalt fur Forst - und Holzwirtshaft, Hamburg - Lohbrugge, Germany; Tedersoo L, et al. 2014. Science 346:125688	Pathotroph-Saprotroph-Symbiotroph	56
ASV61	d__Fungi	k__Fungi	p__Basidiomycota	c__Exobasidiomycetes	o__Exobasidiales	f__Brachybasidiaceae	g__Meira	s__Meira_nashicola	Plant Pathogen	Probable	Microfungus	-	Biotrophic or necrotrophic on leaves of monocots, including palms, grasses, sedges, and Commelinaceae (Cannon & Kirk 2007)	Cannon PF, Kirk PM. 2007. Fungal Families of the World. CAB International, Cambridge	Pathotroph	20
ASV45	d__Fungi	k__Fungi	p__Ascomycota	c__Dothideomycetes	o__Pleosporales	f__unclassified_o__Pleosporales	g__unclassified_o__Pleosporales	s__unclassified_o__Pleosporales	-	-	-	-	Unassigned	-	-	2
ASV101	d__Fungi	k__Fungi	p__Fungi_phy_Incertae_sedis	c__Fungi_cls_Incertae_sedis	o__Fungi_ord_Incertae_sedis	f__Fungi_fam_Incertae_sedis	g__Fungi_gen_Incertae_sedis	s__Fungi_sp	-	-	-	-	Unassigned	-	-	715
ASV19	d__Fungi	k__Fungi	p__Ascomycota	c__Sordariomycetes	o__Xylariales	f__Diatrypaceae	g__Peroneutypa	s__Peroneutypa_rubiformis	Plant Pathogen	Probable	-	-	-	Tedersoo L, et al. 2014. Science 346:1256688	Pathotroph	116
ASV132	d__Fungi	k__Fungi	p__Ascomycota	c__Dothideomycetes	o__Pleosporales	f__unclassified_o__Pleosporales	g__unclassified_o__Pleosporales	s__unclassified_o__Pleosporales	-	-	-	-	Unassigned	-	-	32
ASV151	d__Fungi	k__Fungi	p__Basidiomycota	c__Malasseziomycetes	o__Malasseziales	f__Malasseziaceae	g__Malassezia	s__Malassezia_sp	Animal Pathogen-Undefined Saprotroph	Probable	Facultative Yeast	-	A lipid-dependent fungus growing on the sebaceous areas of human skin that may cause or exacerbate several skin diseases (Pityrosporum is a synonym that has been used for the yeast forms)	Findley K, et al. 2013. Nature 498:367-370	Pathotroph-Saprotroph	22
ASV152	d__Fungi	k__Fungi	p__Fungi_phy_Incertae_sedis	c__Fungi_cls_Incertae_sedis	o__Fungi_ord_Incertae_sedis	f__Fungi_fam_Incertae_sedis	g__Fungi_gen_Incertae_sedis	s__Fungi_sp	-	-	-	-	Unassigned	-	-	22
ASV78	d__Fungi	k__Fungi	p__Basidiomycota	c__Agaricomycetes	o__Polyporales	f__Meruliaceae	g__Phlebia	s__Phlebia_livida	Wood Saprotroph	Highly Probable	Corticioid	White Rot	-	Kirk PM, et al. 2008. Dictionary of the Fungi 10th ed. Wallingford, CABI	Saprotroph	8
ASV54	d__Fungi	k__Fungi	p__Basidiomycota	c__Agaricomycetes	o__Auriculariales	f__Exidiaceae	g__Basidiodendron	s__Basidiodendron_pelinum	Undefined Saprotroph	Probable	-	-	-	Tedersoo L, et al. 2014. Science 346:1256688	Saprotroph	7
ASV14	d__Fungi	k__Fungi	p__Ascomycota	c__Eurotiomycetes	o__Eurotiales	f__Aspergillaceae	g__Aspergillus	s__Aspergillus_penicillioides	Undefined Saprotroph	Possible	Microfungus	-	-	Sterkenburg E, et al. 2015. New Phytologist 207:1145-1158	Saprotroph	244
ASV159	d__Fungi	k__Fungi	p__unclassified_k__Fungi	c__unclassified_k__Fungi	o__unclassified_k__Fungi	f__unclassified_k__Fungi	g__unclassified_k__Fungi	s__unclassified_k__Fungi	-	-	-	-	Unassigned	-	-	90
ASV93	d__Fungi	k__Fungi	p__Ascomycota	c__Eurotiomycetes	o__Eurotiales	f__Aspergillaceae	g__Aspergillus	s__Aspergillus_penicillioides	Undefined Saprotroph	Possible	Microfungus	-	-	Sterkenburg E, et al. 2015. New Phytologist 207:1145-1158	Saprotroph	34
ASV97	d__Fungi	k__Fungi	p__Ascomycota	c__Eurotiomycetes	o__Eurotiales	f__Aspergillaceae	g__Aspergillus	s__Aspergillus_penicillioides	Undefined Saprotroph	Possible	Microfungus	-	-	Sterkenburg E, et al. 2015. New Phytologist 207:1145-1158	Saprotroph	20
ASV68	d__Fungi	k__Fungi	p__Ascomycota	c__Saccharomycetes	o__Saccharomycetales	f__Saccharomycetales_fam_Incertae_sedis	g__Candida	s__Candida_duobushaemulonis	Undefined Saprotroph	Possible	Yeast	-	-	Sterkenburg E, et al. 2015. New Phytologist 207:1145-1158	Saprotroph	17
ASV118	d__Fungi	k__Fungi	p__Ascomycota	c__Dothideomycetes	o__Dothideales	f__Saccotheciaceae	g__Aureobasidium	s__unclassified_g__Aureobasidium	Animal Pathogen-Endophyte-Epiphyte-Plant Pathogen-Undefined Saprotroph	Possible	Facultative Yeast	-	-	Costa IPMW, et al. 2012. Mycotaxon 119:26; Tedersoo L, et al. 2014. Science 346:1256688; Wachowska U, Glowacka K. 2014. Biocontrol 59:pp 635-645; Irinyia L, Lacknerb M, de Hoog GS, Meyer W. 2016. Fungal Biology 120:125-136; http://www.apsnet.org/publications/commonnames/Pages/default.aspx	Pathotroph-Saprotroph-Symbiotroph	16
ASV38	d__Fungi	k__Fungi	p__Basidiomycota	c__Tremellomycetes	o__Cystofilobasidiales	f__Mrakiaceae	g__Tausonia	s__Tausonia_pullulans	-	-	-	-	Unassigned	-	-	6
ASV72	d__Fungi	k__Fungi	p__Ascomycota	c__Sordariomycetes	o__Hypocreales	f__Clavicipitaceae	g__Metarhizium	s__unclassified_g__Metarhizium	Animal Pathogen	Probable	-	-	-	Tedersoo L, et al. 2014. Science 346:1256688	Pathotroph	4
ASV60	d__Fungi	k__Fungi	p__Ascomycota	c__Leotiomycetes	o__Thelebolales	f__Thelebolaceae	g__Thelebolus	s__unclassified_g__Thelebolus	Dung Saprotroph-Endophyte-Undefined Saprotroph	Probable	Microfungus	-	Endophyte detection method-culture (David et al. 2016)	Tedersoo L, et al. 2014. Science 346:1256688; David AS, et al. 2016. Microbial Ecology 71:912-926	Saprotroph-Symbiotroph	1
ASV64	d__Fungi	k__Fungi	p__Ascomycota	c__Sordariomycetes	o__Hypocreales	f__Clavicipitaceae	g__Metarhizium	s__unclassified_g__Metarhizium	Animal Pathogen	Probable	-	-	-	Tedersoo L, et al. 2014. Science 346:1256688	Pathotroph	1
ASV3	d__Fungi	k__Fungi	p__Ascomycota	c__Eurotiomycetes	o__Eurotiales	f__Aspergillaceae	g__Aspergillus	s__unclassified_g__Aspergillus	Undefined Saprotroph	Possible	Microfungus	-	-	Sterkenburg E, et al. 2015. New Phytologist 207:1145-1158	Saprotroph	2448
ASV34	d__Fungi	k__Fungi	p__Ascomycota	c__Eurotiomycetes	o__Eurotiales	f__Aspergillaceae	g__Aspergillus	s__Aspergillus_gracilis	Undefined Saprotroph	Possible	Microfungus	-	-	Sterkenburg E, et al. 2015. New Phytologist 207:1145-1158	Saprotroph	542
ASV153	d__Fungi	k__Fungi	p__Ascomycota	c__Sordariomycetes	o__Hypocreales	f__Hypocreaceae	g__Trichoderma	s__unclassified_g__Trichoderma	Undefined Saprotroph	Possible	Microfungus	-	-	Sterkenburg E, et al. 2015. New Phytologist 207:1145-1158	Saprotroph	374
ASV12	d__Fungi	k__Fungi	p__Basidiomycota	c__Agaricomycetes	o__Polyporales	f__Polyporaceae	g__Trametes	s__Trametes_hirsuta	Wood Saprotroph	Highly Probable	Polyporoid	White Rot	-	Gilbertson RL, Ryvarden L. 1987-1987. North American Polypores. Fungiflora, Oslo	Saprotroph	355
ASV43	d__Fungi	k__Fungi	p__Basidiomycota	c__Microbotryomycetes	o__Sporidiobolales	f__Sporidiobolaceae	g__Rhodotorula	s__Rhodotorula_mucilaginosa	Animal Endosymbiont-Animal Pathogen-Endophyte-Plant Pathogen-Undefined Saprotroph	Probable	Yeast	-	Opportunistic human pathogen	http://www.cdc.gov	Pathotroph-Saprotroph	201
ASV87	d__Fungi	k__Fungi	p__Basidiomycota	c__Agaricomycetes	o__Russulales	f__Peniophoraceae	g__Peniophora	s__Peniophora_borbonica	Plant Pathogen-Wood Saprotroph	Probable	Corticioid	White Rot	-	Tedersoo L, et al. 2014. Science 346:1256688	Pathotroph-Saprotroph	137
ASV17	d__Fungi	k__Fungi	p__Basidiomycota	c__Agaricomycetes	o__Polyporales	f__Irpicaceae	g__Gloeoporus	s__Gloeoporus_sp	Wood Saprotroph	Highly Probable	Corticioid	White Rot	-	Gilbertson RL, Ryvarden L. 1987-1987. North American Polypores. Fungiflora, Oslo	Saprotroph	132
ASV83	d__Fungi	k__Fungi	p__Ascomycota	c__Eurotiomycetes	o__Eurotiales	f__Aspergillaceae	g__Aspergillus	s__unclassified_g__Aspergillus	Undefined Saprotroph	Possible	Microfungus	-	-	Sterkenburg E, et al. 2015. New Phytologist 207:1145-1158	Saprotroph	72
ASV24	d__Fungi	k__Fungi	p__Basidiomycota	c__Agaricomycetes	o__Polyporales	f__Meruliaceae	g__Phlebia	s__Phlebia_rufa	Wood Saprotroph	Highly Probable	Corticioid	White Rot	-	Kirk PM, et al. 2008. Dictionary of the Fungi 10th ed. Wallingford, CABI	Saprotroph	62
ASV130	d__Fungi	k__Fungi	p__Ascomycota	c__Eurotiomycetes	o__Chaetothyriales	f__Herpotrichiellaceae	g__Exophiala	s__Exophiala_mali	Animal Pathogen-Undefined Saprotroph	Probable	Facultative Yeast	-	-	Tedersoo L, et al. 2014. Science 346:1256688, Nagy GL, et al. 2014. Nature Communications 5:4471	Pathotroph-Saprotroph	51
ASV162	d__Fungi	k__Fungi	p__Fungi_phy_Incertae_sedis	c__Fungi_cls_Incertae_sedis	o__Fungi_ord_Incertae_sedis	f__Fungi_fam_Incertae_sedis	g__Fungi_gen_Incertae_sedis	s__Fungi_sp	-	-	-	-	Unassigned	-	-	46
ASV149	d__Fungi	k__Fungi	p__Basidiomycota	c__Agaricomycetes	o__Cantharellales	f__Hydnaceae	g__Sistotrema	s__Sistotrema_oblongisporum	Ectomycorrhizal-Wood Saprotroph	Possible	Corticioid	White Rot	-	Gilbertson RL, Ryvarden L. 1987-1987. North American Polypores. Fungiflora, Oslo; Rinaldi AC, et al. 2008. Fungal Diversity 33:1-45 (ECM/not ECM).; Tedersoo L, et al. 2010. Mycorrhiza 20:217-263 pro parte.; http://mycorrhizas.info/ecmf.html (ECM/not ECM).	Saprotroph-Symbiotroph	40
ASV94	d__Fungi	k__Fungi	p__Ascomycota	c__Sordariomycetes	o__Ophiostomatales	f__Ophiostomataceae	g__Sporothrix	s__unclassified_g__Sporothrix	Animal Pathogen-Endophyte-Plant Saprotroph-Soil Saprotroph	Probable	-	-	Endophyte detection method-culture (Dik et al. 1998); The fungal genus Sporothrix comprises a group of thermodimorphic pathogens that cause skin infections in humans and other mammals. Rose gardener’s disease (Sporotrichosis) occurs worldwide, with hyperendemic areas in Brazil, China, and South Africa (Rodrigues et al. 2016); The fungus lives throughout the world in soil and on plant matter such …	Dik AJ, et al. 1998. European Journal of Plant Pathology 104:413-423; Rodrigues AM, et al. 2016. PLoS Pathogens 12:e1005638; https://www.cdc.gov	Pathotroph-Saprotroph-Symbiotroph	29
ASV165	d__Fungi	k__Fungi	p__Basidiomycota	c__Microbotryomycetes	o__Kriegeriales	f__Kriegeriaceae	g__unclassified_f__Kriegeriaceae	s__unclassified_f__Kriegeriaceae	-	-	-	-	Unassigned	-	-	20
ASV44	d__Fungi	k__Fungi	p__Ascomycota	c__Saccharomycetes	o__Saccharomycetales	f__Trichomonascaceae	g__Blastobotrys	s__Blastobotrys_allociferrii	Undefined Saprotroph	Possible	Yeast	-	-	Sterkenburg E, et al. 2015. New Phytologist 207:1145-1158	Saprotroph	2
ASV140	d__Fungi	k__Fungi	p__unclassified_k__Fungi	c__unclassified_k__Fungi	o__unclassified_k__Fungi	f__unclassified_k__Fungi	g__unclassified_k__Fungi	s__unclassified_k__Fungi	-	-	-	-	Unassigned	-	-	234
ASV113	d__Fungi	k__Fungi	p__Fungi_phy_Incertae_sedis	c__Fungi_cls_Incertae_sedis	o__Fungi_ord_Incertae_sedis	f__Fungi_fam_Incertae_sedis	g__Fungi_gen_Incertae_sedis	s__Fungi_sp	-	-	-	-	Unassigned	-	-	101
ASV144	d__Fungi	k__Fungi	p__Ascomycota	c__Dothideomycetes	o__Pleosporales	f__Didymellaceae	g__Neoascochyta	s__unclassified_g__Neoascochyta	Animal Pathogen-Plant Pathogen-Undefined Saprotroph	Possible	Microfungus	-	-	Tedersoo L, et al. 2014. Science 346:1256688 (doi:10.1126/science.1256688)	Pathotroph-Saprotroph	90
ASV128	d__Fungi	k__Fungi	p__Ascomycota	c__Dothideomycetes	o__Pleosporales	f__Neopyrenochaetaceae	g__Neopyrenochaeta	s__Neopyrenochaeta_telephoni	-	-	-	-	Unassigned	-	-	67
ASV134	d__Fungi	k__Fungi	p__unclassified_k__Fungi	c__unclassified_k__Fungi	o__unclassified_k__Fungi	f__unclassified_k__Fungi	g__unclassified_k__Fungi	s__unclassified_k__Fungi	-	-	-	-	Unassigned	-	-	18
ASV81	d__Fungi	k__Fungi	p__Basidiomycota	c__Tremellomycetes	o__Tremellales	f__Trimorphomycetaceae	g__Saitozyma	s__Saitozyma_podzolica	Fungal Parasite-Undefined Saprotroph	Possible	Tremelloid-Yeast	-	The order contains both teleomorphic and anamorphic species, most of the latter being yeasts	Sterkenburg E, et al. 2015. New Phytologist 207:1145-1158	Pathotroph-Saprotroph-Symbiotroph	6
